# Supplementary material for: Synthesis, structural characterization, Hirshfeld surface analysis and QTAIM analysis of 3-(4-cyano­thio­phen-3-yl)-[1,2,4]selena­diazolo[4,5-a]pyridin-4-ium chloride
Source: Acta Crystallogr E Crystallogr Commun. 2025 Feb 14;81(Pt 3):224–8. doi: 10.1107/S205698902500115X (PMC11891582; doi:10.1107/S205698902500115X)
Supplement: Supplementary file 1 [file e-81-00224-sup1.cif]

##############################################################################
#                                                                            #
# This CIF contains the data in a paper accepted for publication in          #
# Acta Crystallographica Section E. It conforms to the requirements of       #
# Notes for Authors for Acta Crystallographica Section E, and has been       #
# peer reviewed under the auspices of the IUCr Commission on Journals.       #
#                                                                            #
# Full details of the Crystallographic Information File format               #
# are given in the paper "The Crystallographic Information File (CIF):       #
# a New Standard Archive File for Crystallography" by S. R. Hall, F. H.      #
# Allen and I. D. Brown [Acta Cryst. (1991), A47, 655-685].                  #
#                                                                            #
# The current version of the core CIF dictionary is obtainable from          #
# ftp://ftp.iucr.org/pub/cif_core.dic.                                       #
#                                                                            #
# Software is freely available for graphical display of the structure(s)     #
# in this CIF. For information consult the CIF software page                 #
# http://www.iucr.org/resources/cif/software.                                #
#                                                                            #
# This file may be used for bona fide research purposes within the           #
# scientific community so long as proper attribution is given to the journal # 
# article from which it was obtained.                                        #
#                                                                            #
##############################################################################
data_I
_audit_creation_method     'SHELXL-2019/3'
_journal_date_recd_electronic     2025-01-31
_journal_date_accepted     2025-02-08
_journal_name_full     'Acta Crystallographica, Section E'
_journal_year     2025
_journal_volume     81
_journal_issue      3
_journal_page_first     0
_journal_page_last     0
_journal_paper_category     GO
_journal_paper_doi     10.1107/S205698902500115X
_journal_coeditor_code     TX2093
_publ_contact_author_name     'Ajaya Bhattarai'
_publ_contact_author_address
;
Department of Chemistry,
M.M.A.M.C (Tribhuvan University) Biratnagar,
Nepal
;
_publ_contact_author_email     'ajaya.bhattarai@mmamc.tu.edu.np'
_publ_contact_author_fax     ?
_publ_contact_author_phone     ?
_publ_section_title
;
Synthesis, structural characterization, Hirshfeld surface analysis and QTAIM
analysis of
3-(4-cyanothiophen-3-yl)-[1,2,4]selenadiazolo[4,5-<i>a</i>]pyridin-4-ium
chloride
;
_publ_section_title_footnote     .
loop_
    _publ_author_name
    _publ_author_address
    'Alexander A. Sapronov'
;
Peoples' Friendship University of Russia,
6 Miklukho-Maklaya Street, Moscow, 117198,
Russia
;
    'Evgeny A. Dukhnovsky'
;
Peoples' Friendship University of Russia,
6 Miklukho-Maklaya Street, Moscow, 117198,
Russia
;
    'Alexey S. Kubasov'
;
Kurnakov Institute of General and Inorganic Chemistry,
Russian Academy of Sciences,
Leninsky Prosp. 31, 119071 Moscow,
Russia
;
    'Alexander S. Novikov'
;
Institute of Chemistry,
Saint Petersburg State University,
Universitetskaya Nab. 7/9, 199034 Saint Petersburg,
Russia
;
    'Maria M. Grishina'
;
Peoples' Friendship University of Russia,
6 Miklukho-Maklaya Street, Moscow, 117198,
Russia
;
    'Ekaterina V. Dobrokhotova'
;
Peoples' Friendship University of Russia,
6 Miklukho-Maklaya Street, Moscow, 117198,
Russia
;
    'Milena R. Komarovskikh'
;
Peoples' Friendship University of Russia,
6 Miklukho-Maklaya Street, Moscow, 117198,
Russia
;
    'Namiq Q. Shikhaliyev'
;
Department of Chemical Engineering,
Baku Engineering University,
Hasan Aliyev Street 120, Baku AZ0101,
Azerbaijan
;
    'Akkurt, Mehmet'
;
Department of Physics,
Faculty of Sciences,
Erciyes University,
38039 Kayseri,
T\"urkiye
;
    'Ajaya Bhattarai'
;
Department of Chemistry,
M.M.A.M.C (Tribhuvan University) Biratnagar,
Nepal
;
    'Alexander G. Tskhovrebov'
;
Research Institute of Chemistry,
Peoples' Friendship University of Russia,
Miklukho-Maklaya St., 6, Moscow 117198,
Russian Federation
;
_publ_section_synopsis
;
The title compound was produced by the reaction between 3,4-dicyanothiophene and
2-pyridylselenyl chloride and isolated as a salt that crystallizes in the
triclinic space group <i>P</i>\=1. Notable features include strong chalcogen
interactions (Se...Cl and Se...S), as revealed through Hirshfeld surface
analysis, which also highlights significant contributions from N...H/H...N,
 C...H/H...C
and H...H contacts in the crystal packing.
;
_chemical_name_systematic
;
3-(4-Cyanothiophen-3-yl)-[1,2,4]selenadiazolo[4,5-<i>a</i>]pyridin-4-ium
chloride
;
_chemical_name_common     ?
_chemical_formula_moiety     'C11 H6 N3 S Se +, Cl -'
_chemical_formula_sum     'C11 H6 Cl N3 S Se'
_chemical_formula_iupac     'C11 H6 N3 S Se +, Cl -'
_chemical_formula_weight     326.66
_chemical_melting_point     ?
_space_group_crystal_system     triclinic
_space_group_name_H-M_alt     'P -1'
_space_group_name_Hall     '-P 1'
loop_
    _space_group_symop_operation_xyz
    'x, y, z'
    '-x, -y, -z'
_cell_length_a     7.142(3)
_cell_length_b     8.824(4)
_cell_length_c     10.255(5)
_cell_angle_alpha     101.566(13)
_cell_angle_beta     107.022(14)
_cell_angle_gamma     97.550(10)
_cell_volume     592.8(5)
_cell_formula_units_Z     2
_cell_measurement_reflns_used     5323
_cell_measurement_theta_min     2.409
_cell_measurement_theta_max     32.483
_cell_measurement_temperature     100(2)
_exptl_crystal_description     block
_exptl_crystal_colour     colourless
_exptl_crystal_size_max     0.600
_exptl_crystal_size_mid     0.400
_exptl_crystal_size_min     0.100
_exptl_crystal_density_diffrn     1.830
_exptl_crystal_density_meas     ?
_exptl_crystal_density_method     ?
_exptl_crystal_F_000     320
_exptl_absorpt_coefficient_mu     3.546
_exptl_absorpt_correction_type     multi-scan
_exptl_absorpt_process_details
;
(SADABS; Krause <i>et al.</i>,  2015)
;
_exptl_absorpt_correction_T_min     0.4697
_exptl_absorpt_correction_T_max     0.7464
_diffrn_ambient_temperature     100(2)
_diffrn_source     'sealed X-ray tube'
_diffrn_source_power     0.07
_diffrn_source_voltage     50.0
_diffrn_source_current     1.4
_diffrn_radiation_type     MoK\a
_diffrn_radiation_wavelength     0.71073
_diffrn_radiation_monochromator     graphite
_diffrn_measurement_device_type     'Bruker D8 Venture'
_diffrn_measurement_device     'three-circle diffractometer'
_diffrn_measurement_method     '\w scans'
_diffrn_detector     'CCD area detector'
_diffrn_detector_area_resol_mean     5.6
_diffrn_reflns_number     7083
_diffrn_reflns_av_R_equivalents     0.0354
_diffrn_reflns_av_unetI/netI     0.0591
_diffrn_reflns_theta_min     2.146
_diffrn_reflns_theta_max     32.439
_diffrn_reflns_theta_full     25.242
_diffrn_measured_fraction_theta_max     0.922
_diffrn_measured_fraction_theta_full     0.992
_diffrn_reflns_limit_h_min     -10
_diffrn_reflns_limit_h_max     8
_diffrn_reflns_limit_k_min     -12
_diffrn_reflns_limit_k_max     12
_diffrn_reflns_limit_l_min     -15
_diffrn_reflns_limit_l_max     14
_diffrn_radiation_probe     x-ray
_refine_special_details     ?
_reflns_number_total     3934
_reflns_number_gt     3411
_reflns_threshold_expression     'I > 2\s(I)'
_refine_ls_structure_factor_coef     Fsqd
_refine_ls_matrix_type     full
_refine_ls_R_factor_all     0.0420
_refine_ls_R_factor_gt     0.0336
_refine_ls_wR_factor_gt     0.0773
_refine_ls_wR_factor_ref     0.0806
_refine_ls_goodness_of_fit_ref     1.053
_refine_ls_restrained_S_all     1.053
_refine_ls_number_reflns     3934
_refine_ls_number_parameters     154
_refine_ls_number_restraints     0
_refine_ls_hydrogen_treatment     constr
_refine_ls_weighting_scheme     calc
_refine_ls_weighting_details
              'w=1/[\s^2^(Fo^2^)+(0.0221P)^2^+0.1631P] where P=(Fo^2^+2Fc^2^)/3'
_atom_sites_solution_hydrogens     geom
_atom_sites_solution_primary     ?
_atom_sites_solution_secondary     ?
_refine_ls_shift/su_max     0.001
_refine_ls_shift/su_mean     0.000
_refine_diff_density_max     1.219
_refine_diff_density_min     -0.739
_refine_ls_extinction_method     none
_refine_ls_extinction_coef     .
loop_
    _atom_type_symbol
    _atom_type_description
    _atom_type_scat_dispersion_real
    _atom_type_scat_dispersion_imag
    _atom_type_scat_source
    'C' 'C' 0.0033 0.0016
                         'International Tables Vol C Tables 4.2.6.8 and 6.1.1.4'
    'H' 'H' 0.0000 0.0000
                         'International Tables Vol C Tables 4.2.6.8 and 6.1.1.4'
    'Cl' 'Cl' 0.1484 0.1585
                         'International Tables Vol C Tables 4.2.6.8 and 6.1.1.4'
    'N' 'N' 0.0061 0.0033
                         'International Tables Vol C Tables 4.2.6.8 and 6.1.1.4'
    'S' 'S' 0.1246 0.1234
                         'International Tables Vol C Tables 4.2.6.8 and 6.1.1.4'
    'Se' 'Se' -0.0929 2.2259
                         'International Tables Vol C Tables 4.2.6.8 and 6.1.1.4'
_computing_data_collection     ?
_computing_cell_refinement
;
SAINT V8.40A (Bruker, 2019)
;
_computing_data_reduction
;
SAINT V8.40A (Bruker, 2019)
;
_computing_structure_solution
;
<i>SHELXT</i> (Sheldrick, 2015a)
;
_computing_structure_refinement
;
SHELXL2018 (Sheldrick, 2015b)
;
_computing_molecular_graphics
;
ORTEP-3 for Windows (Farrugia, 2012)
;
_computing_publication_material
;
PLATON (Spek, 2020)
;
loop_
    _atom_site_type_symbol
    _atom_site_label
    _atom_site_fract_x
    _atom_site_fract_y
    _atom_site_fract_z
    _atom_site_U_iso_or_equiv
    _atom_site_adp_type
    _atom_site_calc_flag
    _atom_site_occupancy
    _atom_site_disorder_assembly
    _atom_site_disorder_group
    Se Se1 0.19350(3) 0.53066(2) 0.38485(2) 0.01314(6) Uani d 1 . .
    S S1 0.06346(8) -0.22986(6) 0.13180(6) 0.02063(12) Uani d 1 . .
    N N1 0.2726(2) 0.27311(19) 0.46985(18) 0.0114(3) Uani d 1 . .
    N N2 0.1683(3) 0.3416(2) 0.25768(19) 0.0151(3) Uani d 1 . .
    N N3 0.4496(3) 0.2362(2) 0.0365(2) 0.0213(4) Uani d 1 . .
    C C1 0.2707(3) 0.4265(2) 0.5271(2) 0.0117(3) Uani d 1 . .
    C C2 0.3256(3) 0.4828(2) 0.6731(2) 0.0143(4) Uani d 1 . .
    H H2 0.323858 0.589089 0.713832 0.017 Uiso calc 1 . .
    C C3 0.3824(3) 0.3817(3) 0.7575(2) 0.0163(4) Uani d 1 . .
    H H3 0.419393 0.418052 0.856995 0.020 Uiso calc 1 . .
    C C4 0.3855(3) 0.2246(2) 0.6958(2) 0.0148(4) Uani d 1 . .
    H H4 0.425057 0.154979 0.753641 0.018 Uiso calc 1 . .
    C C5 0.3317(3) 0.1726(2) 0.5530(2) 0.0144(4) Uani d 1 . .
    H H5 0.335128 0.067141 0.511177 0.017 Uiso calc 1 . .
    C C6 0.2087(3) 0.2315(2) 0.3197(2) 0.0139(4) Uani d 1 . .
    C C7 0.1862(3) 0.0675(2) 0.2395(2) 0.0144(4) Uani d 1 . .
    C C8 0.0845(3) -0.0641(3) 0.2593(2) 0.0186(4) Uani d 1 . .
    H H8 0.032150 -0.063504 0.334549 0.022 Uiso calc 1 . .
    C C9 0.2484(3) 0.0300(2) 0.1180(2) 0.0148(4) Uani d 1 . .
    C C10 0.1904(3) -0.1269(3) 0.0492(2) 0.0191(4) Uani d 1 . .
    H H10 0.217413 -0.172478 -0.033747 0.023 Uiso calc 1 . .
    C C11 0.3608(3) 0.1445(3) 0.0728(2) 0.0176(4) Uani d 1 . .
    Cl Cl1 0.22732(8) 0.81017(6) 0.59166(6) 0.02006(11) Uani d 1 . .
loop_
    _atom_site_aniso_label
    _atom_site_aniso_U_11
    _atom_site_aniso_U_22
    _atom_site_aniso_U_33
    _atom_site_aniso_U_12
    _atom_site_aniso_U_13
    _atom_site_aniso_U_23
    Se1 0.01299(10) 0.01398(11) 0.01459(10) 0.00329(7) 0.00538(8) 0.00667(7)
    S1 0.0196(3) 0.0153(2) 0.0223(3) 0.0013(2) 0.0030(2) 0.0015(2)
    N1 0.0108(7) 0.0118(8) 0.0116(8) 0.0006(6) 0.0042(6) 0.0031(6)
    N2 0.0143(8) 0.0171(8) 0.0139(8) 0.0031(6) 0.0044(7) 0.0045(7)
    N3 0.0198(9) 0.0275(10) 0.0181(9) 0.0049(8) 0.0082(8) 0.0057(8)
    C1 0.0108(9) 0.0123(9) 0.0132(9) 0.0022(7) 0.0051(7) 0.0038(7)
    C2 0.0144(9) 0.0138(9) 0.0149(9) 0.0016(7) 0.0053(8) 0.0038(7)
    C3 0.0152(10) 0.0191(10) 0.0149(10) 0.0015(8) 0.0047(8) 0.0063(8)
    C4 0.0142(9) 0.0156(9) 0.0144(9) 0.0012(7) 0.0036(8) 0.0063(8)
    C5 0.0135(9) 0.0114(9) 0.0188(10) 0.0017(7) 0.0052(8) 0.0058(7)
    C6 0.0128(9) 0.0159(9) 0.0129(9) 0.0011(7) 0.0051(7) 0.0032(7)
    C7 0.0134(9) 0.0161(9) 0.0122(9) 0.0024(7) 0.0027(7) 0.0029(7)
    C8 0.0197(10) 0.0177(10) 0.0166(10) 0.0000(8) 0.0057(8) 0.0030(8)
    C9 0.0123(9) 0.0180(10) 0.0131(9) 0.0045(7) 0.0031(7) 0.0027(7)
    C10 0.0148(10) 0.0239(11) 0.0167(10) 0.0056(8) 0.0039(8) 0.0013(8)
    C11 0.0171(10) 0.0232(11) 0.0122(9) 0.0064(8) 0.0048(8) 0.0022(8)
    Cl1 0.0238(3) 0.0131(2) 0.0243(3) 0.00350(19) 0.0087(2) 0.0060(2)
_geom_special_details
;
 All esds (except the esd in the dihedral angle between two l.s. planes)
 are estimated using the full covariance matrix.  The cell esds are taken
 into account individually in the estimation of esds in distances, angles
 and torsion angles; correlations between esds in cell parameters are only
 used when they are defined by crystal symmetry.  An approximate (isotropic)
 treatment of cell esds is used for estimating esds involving l.s. planes.
;
loop_
    _geom_bond_atom_site_label_1
    _geom_bond_atom_site_label_2
    _geom_bond_site_symmetry_2
    _geom_bond_distance
    _geom_bond_publ_flag
    Se1 N2 . 1.8511(19) ?
    Se1 C1 . 1.865(2) ?
    S1 C10 . 1.705(2) ?
    S1 C8 . 1.712(2) ?
    N1 C1 . 1.366(3) ?
    N1 C5 . 1.372(3) ?
    N1 C6 . 1.426(3) ?
    N2 C6 . 1.283(3) ?
    N3 C11 . 1.148(3) ?
    C1 C2 . 1.397(3) ?
    C2 C3 . 1.381(3) ?
    C2 H2 . 0.9500 ?
    C3 C4 . 1.410(3) ?
    C3 H3 . 0.9500 ?
    C4 C5 . 1.362(3) ?
    C4 H4 . 0.9500 ?
    C5 H5 . 0.9500 ?
    C6 C7 . 1.477(3) ?
    C7 C8 . 1.370(3) ?
    C7 C9 . 1.434(3) ?
    C8 H8 . 0.9500 ?
    C9 C10 . 1.368(3) ?
    C9 C11 . 1.440(3) ?
    C10 H10 . 0.9500 ?
loop_
    _geom_angle_atom_site_label_1
    _geom_angle_atom_site_label_2
    _geom_angle_atom_site_label_3
    _geom_angle_site_symmetry_1
    _geom_angle_site_symmetry_3
    _geom_angle
    _geom_angle_publ_flag
    N2 Se1 C1 . . 87.24(9) ?
    C10 S1 C8 . . 92.64(11) ?
    C1 N1 C5 . . 121.45(18) ?
    C1 N1 C6 . . 113.64(17) ?
    C5 N1 C6 . . 124.91(18) ?
    C6 N2 Se1 . . 111.81(15) ?
    N1 C1 C2 . . 119.91(19) ?
    N1 C1 Se1 . . 110.02(15) ?
    C2 C1 Se1 . . 130.06(16) ?
    C3 C2 C1 . . 119.0(2) ?
    C3 C2 H2 . . 120.5 ?
    C1 C2 H2 . . 120.5 ?
    C2 C3 C4 . . 119.9(2) ?
    C2 C3 H3 . . 120.0 ?
    C4 C3 H3 . . 120.0 ?
    C5 C4 C3 . . 119.9(2) ?
    C5 C4 H4 . . 120.0 ?
    C3 C4 H4 . . 120.0 ?
    C4 C5 N1 . . 119.78(19) ?
    C4 C5 H5 . . 120.1 ?
    N1 C5 H5 . . 120.1 ?
    N2 C6 N1 . . 117.21(19) ?
    N2 C6 C7 . . 121.7(2) ?
    N1 C6 C7 . . 121.10(18) ?
    C8 C7 C9 . . 111.61(19) ?
    C8 C7 C6 . . 125.30(19) ?
    C9 C7 C6 . . 122.64(18) ?
    C7 C8 S1 . . 111.62(17) ?
    C7 C8 H8 . . 124.2 ?
    S1 C8 H8 . . 124.2 ?
    C10 C9 C7 . . 112.93(19) ?
    C10 C9 C11 . . 123.21(19) ?
    C7 C9 C11 . . 123.85(19) ?
    C9 C10 S1 . . 111.19(17) ?
    C9 C10 H10 . . 124.4 ?
    S1 C10 H10 . . 124.4 ?
    N3 C11 C9 . . 179.7(3) ?
loop_
    _geom_torsion_atom_site_label_1
    _geom_torsion_atom_site_label_2
    _geom_torsion_atom_site_label_3
    _geom_torsion_atom_site_label_4
    _geom_torsion_site_symmetry_1
    _geom_torsion_site_symmetry_2
    _geom_torsion_site_symmetry_3
    _geom_torsion_site_symmetry_4
    _geom_torsion
    _geom_torsion_publ_flag
    C1 Se1 N2 C6 . . . . 1.08(15) ?
    C5 N1 C1 C2 . . . . -1.5(3) ?
    C6 N1 C1 C2 . . . . 178.63(17) ?
    C5 N1 C1 Se1 . . . . 177.54(14) ?
    C6 N1 C1 Se1 . . . . -2.4(2) ?
    N2 Se1 C1 N1 . . . . 0.80(14) ?
    N2 Se1 C1 C2 . . . . 179.7(2) ?
    N1 C1 C2 C3 . . . . 0.5(3) ?
    Se1 C1 C2 C3 . . . . -178.32(15) ?
    C1 C2 C3 C4 . . . . 0.4(3) ?
    C2 C3 C4 C5 . . . . -0.2(3) ?
    C3 C4 C5 N1 . . . . -0.7(3) ?
    C1 N1 C5 C4 . . . . 1.6(3) ?
    C6 N1 C5 C4 . . . . -178.50(18) ?
    Se1 N2 C6 N1 . . . . -2.7(2) ?
    Se1 N2 C6 C7 . . . . 175.96(15) ?
    C1 N1 C6 N2 . . . . 3.5(3) ?
    C5 N1 C6 N2 . . . . -176.41(18) ?
    C1 N1 C6 C7 . . . . -175.22(17) ?
    C5 N1 C6 C7 . . . . 4.9(3) ?
    N2 C6 C7 C8 . . . . -129.2(2) ?
    N1 C6 C7 C8 . . . . 49.5(3) ?
    N2 C6 C7 C9 . . . . 42.5(3) ?
    N1 C6 C7 C9 . . . . -138.8(2) ?
    C9 C7 C8 S1 . . . . -0.5(2) ?
    C6 C7 C8 S1 . . . . 172.03(17) ?
    C10 S1 C8 C7 . . . . 0.06(18) ?
    C8 C7 C9 C10 . . . . 0.7(3) ?
    C6 C7 C9 C10 . . . . -171.97(19) ?
    C8 C7 C9 C11 . . . . -179.0(2) ?
    C6 C7 C9 C11 . . . . 8.3(3) ?
    C7 C9 C10 S1 . . . . -0.7(2) ?
    C11 C9 C10 S1 . . . . 179.05(17) ?
    C8 S1 C10 C9 . . . . 0.37(18) ?
loop_
    _geom_hbond_atom_site_label_D
    _geom_hbond_atom_site_label_H
    _geom_hbond_atom_site_label_A
    _geom_hbond_site_symmetry_A
    _geom_hbond_distance_DH
    _geom_hbond_distance_HA
    _geom_hbond_distance_DA
    _geom_hbond_angle_DHA
    _geom_hbond_publ_flag
    C2 H2 Cl1 . 0.95 2.58 3.270(3) 129 yes
    C2 H2 N3 2_666 0.95 2.62 3.285(3) 127 yes
    C5 H5 Cl1 1_545 0.95 2.66 3.316(3) 127 yes
    C10 H10 N3 2_655 0.95 2.52 3.154(4) 124 yes
_shelx_space_group_comment
;
The symmetry employed for this shelxl refinement is uniquely defined
by the following loop, which should always be used as a source of
symmetry information in preference to the above space-group names.
They are only intended as comments.
;
_shelx_estimated_absorpt_T_min     0.225
_shelx_estimated_absorpt_T_max     0.718
_shelx_hkl_file
;
  -1   0   0  455.61   26.17
  -1   0   0  491.84   25.90
   1   0   0  440.62   26.16
   1   0   0  520.07   25.89
  -2   0   0 5885.09  306.50
  -2   0   0 5305.07  307.00
   2   0   0 5043.41  306.97
   2   0   0 6450.88  306.46
  -3   0   0  934.73   48.86
  -3   0   0  870.18   49.68
   3   0   0  828.57   49.66
   3   0   0  951.21   48.84
  -4   0   0  128.43    8.65
  -5   0   0 1088.01   62.75
  -6   0   0    5.66    2.78
  -7   0   0  678.62   40.09
  -8   0   0  377.91   24.74
  -9   0   0    8.07    5.23
 -10   1   0  114.18   13.94
  -9   1   0   77.80    9.88
  -8   1   0  390.00   25.18
  -7   1   0    5.40    3.04
   6  -1   0  901.37   46.51
  -6   1   0  828.79   47.97
  -6   1   0  794.71   46.35
   5  -1   0 1228.31   63.59
  -5   1   0 1143.24   64.81
  -5   1   0 1118.79   63.75
   4  -1   0   21.69    2.01
  -4   1   0   19.12    2.20
  -4   1   0   21.40    2.94
   3  -1   0  593.47   32.83
  -3   1   0  584.31   33.03
  -3   1   0  617.24   33.39
   2  -1   0  448.94   24.88
   2  -1   0  444.69   25.03
  -2   1   0  451.26   25.03
  -2   1   0  462.14   25.01
   1  -1   0   82.09    4.59
   1  -1   0   78.72    4.77
  -1   1   0   77.36    4.59
  -1   1   0   81.48    4.82
   0  -1   0  410.32   22.90
   0   1   0  430.76   22.77
   0   1   0  411.75   22.92
  -1  -1   0   53.98    3.46
  -1  -1   0   55.01    3.57
   1   1   0   56.91    3.60
   1   1   0   54.73    3.30
  -2  -1   0 4438.03  237.26
   2   1   0 4315.54  237.27
  -3  -1   0  292.72   16.98
   3   1   0  281.84   16.97
  -4  -1   0   15.50    2.77
  -5  -1   0   28.13    4.30
  -6  -1   0   10.09    3.25
  -7  -1   0   30.18    8.05
  -8  -1   0   36.22    6.58
  -9  -1   0    2.07    5.35
 -10   2   0  129.83   13.85
  -9   2   0   10.83    5.30
   7  -2   0   40.33    4.76
  -7   2   0   46.90    6.03
  -7   2   0   45.57    4.44
   6  -2   0  498.79   28.61
  -6   2   0  506.77   29.09
  -6   2   0  529.18   30.04
   5  -2   0   35.50    3.13
  -5   2   0   35.39    3.49
  -5   2   0   39.55    4.12
   4  -2   0   64.41    4.39
   4  -2   0   58.92    4.84
  -4   2   0   65.59    4.82
  -4   2   0   59.50    4.82
   3  -2   0  529.41   30.27
   3  -2   0  541.88   30.24
  -3   2   0  578.95   30.56
  -3   2   0  525.71   30.26
   2  -2   0 1605.06   87.55
   2  -2   0 1602.17   87.89
  -2   2   0 1676.35   88.06
  -2   2   0 1566.96   87.57
   1  -2   0    4.14    0.61
   1  -2   0    3.96    1.01
  -1   2   0    4.84    0.82
  -1   2   0    5.13    1.14
   0  -2   0   28.53    1.96
   0  -2   0   23.37    2.09
   0   2   0   25.42    2.21
  -1  -2   0  271.05   15.35
  -1  -2   0  276.13   15.50
   1   2   0  272.58   15.43
  -2  -2   0  286.34   16.49
  -2  -2   0  305.03   17.19
   2   2   0  300.01   17.21
  -3  -2   0  488.24   27.95
  -4  -2   0   34.81    3.98
  -5  -2   0  714.73   41.16
  -6  -2   0  240.07   16.31
  -7  -2   0   92.05    8.98
  -8  -2   0   33.81    6.67
  -9  -2   0   17.31    6.97
 -10   3   0   31.25    8.49
  -9   3   0    2.34    4.90
  -8   3   0  302.31   18.97
  -8   3   0  324.77   20.81
  -7   3   0  135.96    9.88
  -7   3   0  148.76   10.82
  -6   3   0  111.62    9.44
  -6   3   0  116.69    8.37
  -5   3   0  253.58   15.47
  -5   3   0  254.16   15.60
   4  -3   0  303.60   18.04
   4  -3   0  314.25   18.04
  -4   3   0  301.62   18.07
  -4   3   0  325.86   18.57
   3  -3   0  590.38   33.25
   3  -3   0  597.22   33.72
  -3   3   0  586.98   33.42
  -3   3   0  634.55   34.11
   2  -3   0  805.20   42.69
   2  -3   0  785.02   41.80
  -2   3   0  781.68   42.82
  -2   3   0  697.47   42.26
   1  -3   0  187.00   11.50
  -1   3   0  199.25   11.72
   0  -3   0 3414.05  190.74
   0  -3   0 3480.11  191.25
   0  -3   0 3679.69  190.98
   0   3   0 3522.52  191.44
  -1  -3   0    6.28    1.31
  -1  -3   0    4.95    1.25
  -1  -3   0    4.77    1.39
   1   3   0    8.82    1.71
  -2  -3   0 1065.09   59.31
  -2  -3   0 1037.63   58.78
  -2  -3   0 1143.82   59.87
   2   3   0 1056.52   59.01
  -3  -3   0   49.03    4.55
  -3  -3   0   52.37    3.54
  -3  -3   0   54.99    3.97
  -4  -3   0  817.20   46.38
  -5  -3   0  776.24   44.66
  -6  -3   0   32.52    5.45
  -7  -3   0  559.97   34.43
  -8  -3   0  103.02   11.10
 -10   4   0    0.18    6.44
  -9   4   0   76.30    9.66
  -8   4   0  335.00   22.19
  -8   4   0  344.61   21.24
  -7   4   0    6.43    3.48
  -7   4   0    2.42    3.22
  -6   4   0  297.08   19.04
  -6   4   0  318.46   19.20
  -5   4   0  289.29   17.55
  -5   4   0  289.99   18.01
   4  -4   0  227.28   13.61
  -4   4   0  235.79   14.69
  -4   4   0  233.99   14.12
   3  -4   0 1556.01   83.60
  -3   4   0 1414.28   84.33
  -3   4   0 1644.30   85.08
  -2   4   0  540.61   31.03
   1  -4   0 2503.13  137.15
   1  -4   0 2551.06  136.31
  -1   4   0 2486.06  137.39
   0  -4   0 1594.68   85.13
   0  -4   0 1532.47   85.48
   0  -4   0 1526.27   84.81
   0   4   0 1582.88   85.78
  -1  -4   0  428.61   23.73
  -1  -4   0  407.58   22.72
  -1  -4   0  380.19   22.85
   1   4   0  389.44   23.13
  -2  -4   0 1628.91   91.21
  -2  -4   0 1690.81   91.63
   2   4   0 1691.18   91.61
  -3  -4   0   74.84    4.97
  -3  -4   0   68.83    5.84
  -4  -4   0 1072.52   59.31
  -4  -4   0 1035.69   57.84
  -5  -4   0    2.89    3.12
  -6  -4   0  386.49   24.58
  -7  -4   0  234.96   17.43
  -8  -4   0   68.04    9.23
 -10   5   0   18.77    8.93
  -9   5   0  161.61   15.05
  -8   5   0  211.15   16.24
  -8   5   0  223.35   15.36
  -7   5   0  273.35   17.86
  -7   5   0  265.54   18.14
  -6   5   0 1281.95   71.61
  -6   5   0 1266.40   71.79
  -5   5   0   10.57    3.17
  -5   5   0   13.70    3.57
   4  -5   0  104.74    6.29
  -4   5   0   81.47    8.15
  -4   5   0  105.62    8.09
  -3   5   0   16.61    3.13
  -2   5   0  207.90   13.46
   1  -5   0  353.24   19.90
   1  -5   0  346.79   19.53
  -1   5   0  364.40   21.29
   0  -5   0   25.61    2.43
   0  -5   0   27.62    2.84
   0   5   0   31.81    3.92
  -1  -5   0   61.08    4.66
  -1  -5   0   62.03    5.07
   1   5   0   62.74    5.41
  -2  -5   0  661.23   39.08
  -2  -5   0  713.88   39.44
   2   5   0  725.74   39.73
  -3  -5   0  461.38   27.25
  -3  -5   0  437.07   26.17
   3   5   0  495.67   26.97
  -4  -5   0    3.69    2.54
  -4  -5   0    2.31    1.47
  -4  -5   0    6.81    2.61
  -5  -5   0  128.01   10.43
  -6  -5   0    0.10    3.48
  -7  -5   0   66.13    8.95
  -8  -5   0    9.10   10.32
  -9   6   0   20.54    9.17
  -8   6   0    5.00    4.09
  -8   6   0    4.66    6.27
  -7   6   0   63.11    7.97
  -7   6   0   87.40   10.31
  -6   6   0  673.69   38.14
  -6   6   0  603.26   38.08
  -5   6   0   -0.18    3.29
  -5   6   0    1.22    2.56
  -5   6   0    3.39    3.04
  -4   6   0 1128.29   63.08
  -4   6   0 1094.79   60.57
  -3   6   0  404.83   24.75
  -2   6   0  121.39   11.88
   1  -6   0  230.32   12.61
   1  -6   0  220.14   13.09
  -1   6   0  216.42   14.57
   0  -6   0   23.28    2.51
   0  -6   0   27.37    3.18
   0   6   0   28.95    4.20
  -1  -6   0  299.70   17.49
   1   6   0  294.80   18.56
  -2  -6   0  668.74   38.02
   2   6   0  672.09   38.61
  -3  -6   0   -0.66    2.14
   3   6   0    1.40    2.16
  -4  -6   0  766.52   44.86
  -4  -6   0  714.35   43.15
  -4  -6   0  864.71   44.42
  -5  -6   0  427.26   28.40
  -6  -6   0   -0.36    3.93
  -7  -6   0  155.50   14.14
  -9   7   0   65.84    9.04
  -8   7   0  167.35   17.56
  -8   7   0  218.13   15.91
  -7   7   0   40.23    6.50
  -7   7   0   17.20    6.74
  -6   7   0  217.74   14.14
  -6   7   0  222.18   16.13
  -6   7   0  231.98   15.35
  -5   7   0   93.84    9.02
  -4   7   0 1059.33   60.83
  -3   7   0  744.20   43.61
  -2   7   0  147.82   11.24
   1  -7   0 1325.35   69.65
   1  -7   0 1235.08   70.17
  -1   7   0 1273.33   72.17
   0  -7   0  419.00   22.70
   0  -7   0  385.37   23.20
   0   7   0  386.44   24.52
  -1  -7   0  194.11   11.94
   1   7   0  184.20   13.23
   2   7   0   89.96    8.13
  -3  -7   0   71.81    6.74
   3   7   0   69.13    7.24
  -4  -7   0  488.16   30.42
  -4  -7   0  526.63   30.25
  -5  -7   0   27.47    5.66
  -6  -7   0  150.43   13.18
  -7  -7   0   86.59   13.08
  -9   8   0  159.08   14.58
  -8   8   0   56.97    8.79
  -7   8   0   79.10    9.57
  -6   8   0  302.47   21.08
  -5   8   0   22.08    5.15
  -4   8   0  198.15   14.87
  -3   8   0   11.68    3.85
  -2   8   0  671.87   40.14
   1  -8   0  450.67   25.88
  -1   8   0  459.83   28.30
   0  -8   0    3.94    1.65
   0  -8   0   -0.04    2.24
   0   8   0    3.91    3.22
  -1  -8   0  566.57   31.80
   1   8   0  543.26   33.53
  -2  -8   0   22.31    3.85
   2   8   0   13.23    4.14
  -3  -8   0  109.61    8.86
   3   8   0  105.03    9.60
  -4  -8   0   12.72    4.42
  -4  -8   0   11.83    5.54
  -5  -8   0   16.61    5.17
  -6  -8   0   80.31   10.20
  -8   9   0   62.63   12.05
  -7   9   0  296.70   21.97
  -6   9   0  105.18   11.08
  -5   9   0   96.82   10.06
  -4   9   0  106.78   10.68
  -2   9   0   68.69    7.94
  -1   9   0    2.57    3.70
   0  -9   0   19.39    5.08
   0  -9   0   31.11    3.62
   0   9   0   26.29    5.76
  -1  -9   0  178.19   11.70
   1   9   0  178.11   14.11
  -2  -9   0  280.41   17.36
   2   9   0  260.46   18.94
  -3  -9   0   30.91    5.11
   3   9   0   16.13    5.74
  -4  -9   0   74.25    8.52
  -4  -9   0   66.12    9.05
  -5  -9   0    3.73    5.32
  -7  10   0   10.04    6.41
  -6  10   0   29.01    7.09
  -5  10   0    4.27    4.62
  -4  10   0  335.48   23.48
  -3  10   0  103.66   10.94
  -2  10   0   65.23    9.25
  -1  10   0  110.26   10.95
   0 -10   0   47.87    4.68
   0  10   0   40.21    7.32
  -1 -10   0  277.74   17.24
   1  10   0  278.68   23.36
  -2 -10   0   65.34    7.44
   2  10   0   64.04   10.27
  -3 -10   0  231.00   16.39
  -4 -10   0  364.18   24.03
  -6  11   0   22.88    7.20
  -5  11   0   82.38   11.13
  -4  11   0  524.74   34.55
  -3  11   0   14.34    5.74
  -2  11   0  522.07   34.03
  -1  11   0  273.56   20.51
   0  11   0    6.28    5.54
   1  11   0  141.68   14.23
   2  11   0    7.41    6.76
  -4  12   0    3.60    5.69
  -3  12   0   55.99    9.36
  -2  12   0  239.23   19.51
   0  12   0   48.82   12.06
   1  12   0   21.68    8.76
   2  12   0   11.05    8.68
   1  12  -1   33.86    8.50
   0  12  -1  284.68   22.01
  -2  12  -1   20.24    7.04
  -3  12  -1  111.29   12.77
  -4  12  -1   12.92    6.39
  -4 -11   1   -2.24    6.04
  -3 -11   1  215.86   18.07
  -3 -11   1  226.17   16.45
   2  11  -1   32.70    7.34
  -2 -11   1   22.21    5.20
   1  11  -1  284.50   21.21
   0  11  -1  611.38   38.72
  -1  11  -1   96.61   11.44
  -2  11  -1  525.37   34.11
  -3  11  -1   29.19    7.00
  -4  11  -1   21.05    6.20
  -5  11  -1   38.94    8.67
  -6  11  -1    1.20    5.62
  -5 -10   1   68.05    9.15
  -4 -10   1   52.01    7.37
  -3 -10   1   84.59   10.45
   2  10  -1    0.53    5.48
  -2 -10   1    0.06    3.30
  -1 -10   1    7.55    3.04
   0  10  -1    8.79    4.94
   0 -10   1   12.08    2.59
  -1  10  -1    3.94    4.38
  -2  10  -1  348.71   23.98
  -3  10  -1   70.69    9.69
  -4  10  -1   19.02    5.71
  -5  10  -1   48.27    8.51
  -6  10  -1    7.79    5.38
  -7  10  -1   15.15    6.21
  -6  -9   1   10.81    6.09
  -5  -9   1   53.60    7.82
  -4  -9   1   38.40    6.48
  -4  -9   1   47.48    7.72
  -3  -9   1  212.86   14.73
   2   9  -1  159.96   13.34
  -2  -9   1  173.08   11.85
   1   9  -1   21.76    5.41
  -1  -9   1   18.49    3.43
   0   9  -1  114.32   10.41
   0  -9   1  108.43    7.55
  -1   9  -1    9.75    3.92
   1  -9   1    1.42    3.38
   1  -9   1    5.75    1.97
  -2   9  -1  146.08   12.51
  -3   9  -1  114.05   11.67
  -4   9  -1  141.23   12.47
  -5   9  -1  582.17   36.59
  -6   9  -1   52.77    8.27
  -7   9  -1  117.04   11.93
  -8   9  -1   55.86    9.78
  -6  -8   1   14.22    7.29
  -5  -8   1   85.04    9.48
  -4  -8   1   87.45    9.43
  -4  -8   1   80.79    8.46
  -3  -8   1  411.08   25.02
   2   8  -1    2.98    3.34
  -2  -8   1    2.70    2.33
   1   8  -1  660.31   39.10
  -1  -8   1  654.15   37.22
   0   8  -1 1051.40   59.28
   0  -8   1  976.77   57.57
   0  -8   1 1058.53   56.86
  -1   8  -1  111.06    9.63
   1  -8   1  108.33    8.01
   1  -8   1  102.67    8.02
  -2   8  -1  465.39   29.02
  -3   8  -1  163.35   12.78
  -4   8  -1  591.09   36.17
  -5   8  -1   47.95    7.39
  -6   8  -1  106.21    8.62
  -6   8  -1   99.70   10.52
  -7   8  -1  451.49   29.34
  -8   8  -1   15.62    6.16
  -9   8  -1   51.38    8.99
  -7  -7   1  103.78   11.80
  -6  -7   1  372.46   24.58
  -5  -7   1   25.50    4.84
  -5  -7   1   19.64    4.70
  -4  -7   1  164.02   12.22
  -4  -7   1  160.01   11.92
  -3  -7   1  174.41   11.99
   2   7  -1  854.31   50.82
  -2  -7   1  878.45   49.35
   1   7  -1 1060.73   60.34
  -1  -7   1 1062.01   58.88
   0   7  -1    5.92    2.89
   0  -7   1   10.65    2.50
   0  -7   1    6.12    1.72
  -1   7  -1  860.58   49.28
   1  -7   1  841.06   47.63
   1  -7   1  856.85   46.96
  -2   7  -1 1254.15   71.08
  -3   7  -1   67.45    7.06
  -4   7  -1  432.67   26.02
   4  -7   1  398.14   22.90
  -5   7  -1  175.39   11.58
  -5   7  -1  162.09   12.74
   5  -7   1  156.70   10.47
  -6   7  -1  232.43   16.91
  -6   7  -1  221.32   16.45
  -7   7  -1   54.13    7.79
  -8   7  -1   34.59    6.41
  -8   7  -1   29.77    9.72
  -9   7  -1  119.61   14.59
  -7  -6   1  158.05   13.87
  -6  -6   1  237.63   16.94
  -5  -6   1   21.76    4.06
  -5  -6   1   36.88    5.62
  -4  -6   1   49.44    6.16
  -4  -6   1   56.15    6.17
  -3  -6   1  100.62    7.86
   2   6  -1  160.53   11.04
  -2  -6   1  153.72   10.31
   1   6  -1   33.99    4.47
  -1  -6   1   21.57    3.00
   0   6  -1    1.50    1.82
   0  -6   1    1.71    1.51
   0  -6   1   -0.36    1.05
  -1   6  -1   42.01    5.01
  -1   6  -1   48.21    3.58
   1  -6   1   57.11    4.59
  -2   6  -1 1144.20   67.07
  -2   6  -1 1208.35   64.24
   2  -6   1 1167.56   64.25
  -3   6  -1  307.60   17.56
  -3   6  -1  303.96   19.43
   3  -6   1  302.29   17.10
  -4   6  -1  858.51   46.06
  -4   6  -1  813.77   46.92
   4  -6   1  765.02   44.66
  -5   6  -1  730.86   41.52
   5  -6   1  683.81   39.63
  -6   6  -1   30.07    7.12
  -6   6  -1   45.60    6.35
  -7   6  -1   71.06    9.86
  -7   6  -1   75.68    7.95
  -8   6  -1    2.70    7.10
  -8   6  -1    5.28    3.95
  -9   6  -1   66.85   12.37
  -8  -5   1   21.73    6.80
  -7  -5   1   13.12    5.04
  -6  -5   1  133.09   11.24
  -5  -5   1   23.26    2.80
  -5  -5   1   34.45    5.04
  -4  -5   1 1269.96   68.89
  -4  -5   1 1287.52   68.23
  -4  -5   1 1131.85   67.38
  -3  -5   1  298.02   18.80
  -3  -5   1  344.26   19.60
  -3  -5   1  332.67   20.18
   2   5  -1   19.72    3.21
  -2  -5   1   13.69    2.56
  -2  -5   1   17.90    3.02
   1   5  -1 1228.39   68.96
  -1  -5   1 1228.56   68.20
  -1  -5   1 1262.81   68.78
   0   5  -1  347.35   21.53
   0  -5   1  372.95   20.93
  -1   5  -1  437.79   23.43
  -1   5  -1  384.86   24.61
   1  -5   1  423.80   23.85
  -2   5  -1  563.34   31.86
  -2   5  -1  585.48   33.36
   2  -5   1  574.68   31.78
  -3   5  -1  175.29   11.88
  -3   5  -1  170.29   11.22
   3  -5   1  175.40   10.20
  -4   5  -1 1762.58   88.69
  -4   5  -1 1367.81   88.29
   4  -5   1 1637.84   86.92
  -5   5  -1  308.53   19.57
  -5   5  -1  281.35   18.67
  -6   5  -1  295.74   19.42
  -6   5  -1  276.83   18.36
  -7   5  -1  405.80   25.65
  -7   5  -1  431.86   27.03
  -8   5  -1   25.10    6.48
  -8   5  -1   28.35    4.98
  -9   5  -1  160.94   16.29
  -8  -4   1  159.51   18.75
  -7  -4   1   97.08    9.79
  -6  -4   1  367.27   23.49
  -5  -4   1    8.41    3.14
  -4  -4   1  951.74   53.95
  -4  -4   1 1015.70   55.42
  -3  -4   1  145.27    9.45
  -3  -4   1  152.37    9.17
  -3  -4   1  122.26    8.64
   2   4  -1 1599.15   87.84
  -2  -4   1 1597.39   87.78
   1   4  -1 1492.97   83.10
  -1  -4   1 1636.53   83.21
  -1  -4   1 1401.60   82.80
   0   4  -1   26.49    3.37
   0   4  -1   22.39    2.29
   0  -4   1   18.10    2.69
   0  -4   1   24.63    2.70
  -1   4  -1 1197.43   66.01
  -1   4  -1 1199.34   65.05
   1  -4   1 1155.46   65.73
   1  -4   1 1205.59   65.41
  -2   4  -1   73.33    5.19
  -2   4  -1   67.01    5.48
   2  -4   1   61.13    4.43
  -3   4  -1  491.59   26.72
  -3   4  -1  419.85   26.79
   3  -4   1  454.69   25.46
  -4   4  -1  750.15   42.61
  -4   4  -1  787.82   42.57
   4  -4   1  707.26   41.52
  -5   4  -1  240.41   15.42
  -5   4  -1  247.43   15.82
  -6   4  -1  592.19   35.17
  -6   4  -1  624.25   35.85
  -7   4  -1   40.98    5.10
  -7   4  -1   24.55    5.30
  -8   4  -1    9.44    3.88
  -8   4  -1   10.13    4.61
  -9   4  -1   27.98    7.10
 -10   4  -1    3.57    8.10
  -9  -3   1  162.30   15.25
  -8  -3   1    5.53    4.59
  -7  -3   1  321.60   21.42
  -6  -3   1  368.13   23.16
  -5  -3   1  106.26    8.50
  -4  -3   1  196.49   10.78
  -4  -3   1  170.82   10.93
  -3  -3   1   71.25    5.60
  -3  -3   1   73.77    5.27
  -3  -3   1   71.88    4.95
  -2  -3   1 1480.99   78.44
  -2  -3   1 1373.54   77.61
  -2  -3   1 1405.38   77.94
   1   3  -1   55.64    4.47
  -1  -3   1   55.27    4.17
  -1  -3   1   51.13    3.99
   0   3  -1  368.78   21.44
   0   3  -1  381.88   21.05
   0  -3   1  357.04   21.31
   0  -3   1  388.90   21.17
  -1   3  -1  512.32   27.73
  -1   3  -1  506.56   28.25
   1  -3   1  489.76   28.09
   1  -3   1  483.81   27.95
  -2   3  -1   43.08    3.76
  -2   3  -1   44.22    4.65
   2  -3   1   38.83    3.07
   2  -3   1   40.83    3.88
  -3   3  -1    4.55    1.68
  -3   3  -1    4.41    1.89
   3  -3   1    4.86    1.32
   3  -3   1    6.05    1.61
  -4   3  -1   31.74    3.88
  -4   3  -1   33.80    3.84
   4  -3   1   23.14    2.76
  -5   3  -1   20.68    3.27
  -5   3  -1   24.96    3.80
  -6   3  -1  500.00   28.74
  -6   3  -1  493.98   29.64
  -7   3  -1   36.67    5.80
  -7   3  -1   36.54    4.49
  -8   3  -1   29.56    5.97
  -9   3  -1  140.42   13.14
 -10   3  -1   52.14    9.23
  -9  -2   1   40.75    7.85
  -8  -2   1  156.40   13.24
  -7  -2   1  218.26   16.63
  -6  -2   1   83.86    7.77
  -5  -2   1  108.25    8.46
  -4  -2   1  528.96   27.40
  -4  -2   1  466.06   28.87
  -3  -2   1    2.87    1.50
  -3  -2   1    3.85    1.43
  -3  -2   1    1.20    0.94
  -2  -2   1   46.44    3.27
  -2  -2   1   42.44    3.23
  -2  -2   1   40.72    3.42
   1   2  -1    4.48    1.05
   1   2  -1    7.69    1.35
  -1  -2   1    4.28    1.14
  -1  -2   1    5.43    1.09
   0   2  -1  140.76    8.38
   0   2  -1  139.24    8.19
   0  -2   1  133.17    8.30
   0  -2   1  141.87    8.26
  -1   2  -1 2093.97  111.88
  -1   2  -1 2017.08  112.01
   1  -2   1 2061.48  111.84
   1  -2   1 2047.84  111.82
  -2   2  -1 2428.78  134.27
  -2   2  -1 2484.28  134.26
   2  -2   1 2467.80  134.00
   2  -2   1 2491.37  134.18
  -3   2  -1  486.23   28.38
  -3   2  -1  480.78   28.10
   3  -2   1  513.97   27.84
   3  -2   1  505.47   27.99
  -4   2  -1 1906.99  102.91
  -4   2  -1 1821.42  102.42
   4  -2   1 1897.82  102.20
  -5   2  -1  201.56   12.96
  -5   2  -1  192.83   12.01
   5  -2   1  197.44   11.72
  -6   2  -1  572.21   33.77
  -6   2  -1  577.55   32.45
  -7   2  -1   91.21    8.86
  -8   2  -1  408.98   26.45
  -9   2  -1  342.53   24.10
  -9  -1   1   59.70    8.93
  -8  -1   1    1.44    4.12
  -7  -1   1  113.49    9.84
  -6  -1   1    3.29    2.56
  -5  -1   1  624.91   36.05
   4   1  -1 3711.27  205.57
  -4  -1   1 3867.45  205.37
  -4  -1   1 3812.06  206.76
   3   1  -1  183.33   11.93
  -3  -1   1  235.08   11.76
  -3  -1   1  209.88   12.73
   2   1  -1 4853.68  271.47
  -2  -1   1 5183.64  272.20
  -2  -1   1 5022.72  272.32
   1   1  -1    6.75    1.16
   1   1  -1    7.34    1.08
  -1  -1   1    8.45    1.30
  -1  -1   1    9.71    1.29
   0   1  -1 2038.93  107.82
   0   1  -1 1956.56  107.83
   0  -1   1 1999.16  107.81
   0  -1   1 1954.71  107.86
  -1   1  -1  164.74    9.71
  -1   1  -1  158.74    9.43
   1  -1   1  160.95    9.42
   1  -1   1  172.86    9.57
  -2   1  -1 1443.71   78.50
  -2   1  -1 1453.75   78.81
   2  -1   1 1411.36   78.69
   2  -1   1 1461.12   78.46
  -3   1  -1 3008.97  163.57
  -3   1  -1 2986.41  163.00
   3  -1   1 2927.79  163.49
   3  -1   1 3101.02  162.89
  -4   1  -1  810.45   46.20
  -4   1  -1  846.57   47.17
   4  -1   1  867.41   46.00
  -5   1  -1  304.66   16.79
  -5   1  -1  309.58   19.23
   5  -1   1  275.94   16.44
  -6   1  -1  578.50   34.09
  -7   1  -1   26.25    5.29
  -8   1  -1  193.34   15.05
  -9   1  -1   -0.67    5.64
 -10   0   1  309.45   23.76
  -9   0   1  251.80   18.61
  -8   0   1    6.99    3.89
  -7   0   1  547.35   32.81
   6   0  -1   50.41    3.90
  -6   0   1   40.66    5.42
   5   0  -1  259.81   15.45
  -5   0   1  275.11   15.13
  -5   0   1  256.31   16.35
   4   0  -1  975.91   60.14
  -4   0   1 1180.89   59.96
  -4   0   1 1137.28   60.90
   3   0  -1  155.49    9.31
  -3   0   1  159.25    9.72
  -3   0   1  164.52   10.07
  -3   0   1  153.49    9.00
   1   0  -1 1312.08   69.24
   1   0  -1 1198.13   69.34
  -1   0   1 1435.80   69.19
  -1   0   1 1153.49   69.31
   0   0  -1 1746.64   90.50
   0   0   1 1576.52   90.14
   0   0   1 1669.12   90.46
  -1   0  -1 1745.58   93.55
   1   0   1 1764.53   93.53
   1   0   1 1654.51   93.16
  -2   0  -1    2.44    1.04
   2   0   1    1.42    0.87
  -3   0  -1  408.36   22.90
   3   0   1  384.95   22.75
  -4   0  -1   13.76    2.66
  -5   0  -1  495.23   29.18
  -6   0  -1  496.10   29.86
  -7   0  -1  103.44   10.44
  -8   0  -1   57.14    8.36
  -9   0  -1   57.85    9.30
 -10   1   1  160.14   14.91
  -9   1   1    6.42    4.34
  -8   1   1  403.39   28.20
   7  -1  -1  580.37   31.04
  -7   1   1  481.81   29.83
  -7   1   1  455.15   28.06
  -6   1   1   10.62    2.13
  -6   1   1    5.44    2.50
   5  -1  -1  287.30   15.54
  -5   1   1  254.36   15.57
  -5   1   1  259.85   16.26
   4  -1  -1   15.20    1.79
  -4   1   1   13.73    1.97
  -4   1   1    7.71    2.02
  -4   1   1   11.37    2.42
   3  -1  -1   37.95    2.74
  -3   1   1   35.34    2.86
  -3   1   1   37.70    3.07
  -3   1   1   37.48    3.31
   2  -1  -1  860.70   46.42
  -2   1   1  831.21   46.50
  -2   1   1  857.01   46.62
  -2   1   1  852.90   46.51
   1  -1  -1   24.00    1.61
   1  -1  -1   21.42    1.70
  -1   1   1   21.57    1.72
  -1   1   1   21.89    1.74
   0  -1  -1 2749.10  148.61
   0  -1  -1 2727.38  148.71
   0   1   1 2788.67  148.67
   0   1   1 2723.91  148.65
  -1  -1  -1  473.99   26.30
  -1  -1  -1  477.77   25.76
   1   1   1  465.45   26.25
   1   1   1  477.12   25.85
  -2  -1  -1  262.00   15.25
   2   1   1  260.58   15.44
  -3  -1  -1  164.52   10.50
  -4  -1  -1   87.73    6.81
  -5  -1  -1   71.22    6.70
  -6  -1  -1  115.81    9.85
  -7  -1  -1   -0.71    3.60
  -8  -1  -1   86.13   10.15
  -9  -1  -1  279.41   21.33
 -10   2   1   36.03   11.81
  -9   2   1   23.22    5.75
  -8   2   1  215.60   14.48
  -8   2   1  183.89   12.51
  -7   2   1   31.68    3.99
  -7   2   1   25.23    4.45
  -6   2   1   15.16    2.86
  -6   2   1   18.98    3.62
   5  -2  -1  431.88   23.50
  -5   2   1  410.63   23.98
  -5   2   1  404.14   24.06
   4  -2  -1  461.09   25.84
  -4   2   1  457.93   26.24
  -4   2   1  447.79   26.08
  -4   2   1  480.56   26.55
   3  -2  -1   15.12    1.95
  -3   2   1   16.64    2.16
  -3   2   1   15.13    2.25
  -3   2   1   16.08    1.99
   2  -2  -1   68.25    4.28
  -2   2   1   63.31    4.37
  -2   2   1   61.04    3.79
  -2   2   1   61.41    3.89
   1  -2  -1  495.18   26.85
  -1   2   1  471.91   26.91
   0  -2  -1 1458.24   78.83
   0  -2  -1 1516.71   79.03
   0   2   1 1409.72   78.79
   0   2   1 1423.40   79.08
  -1  -2  -1  752.54   39.98
  -1  -2  -1  744.92   39.59
   1   2   1  677.56   39.85
   1   2   1  720.94   39.72
  -2  -2  -1   70.17    5.09
  -2  -2  -1   73.45    4.04
   2   2   1   63.79    4.27
   2   2   1   61.26    4.87
  -3  -2  -1 1722.48   94.71
  -4  -2  -1  382.78   22.95
  -5  -2  -1  509.07   30.31
  -6  -2  -1  217.05   15.26
  -7  -2  -1  344.11   22.92
  -8  -2  -1  327.88   22.93
 -10   3   1  159.30   14.62
  -9   3   1  153.98   13.11
  -8   3   1   67.65    7.22
  -8   3   1   55.55    6.23
  -7   3   1  234.76   15.26
  -7   3   1  231.24   14.95
  -6   3   1   91.96    7.13
  -6   3   1   89.78    7.24
  -5   3   1  848.21   48.39
  -5   3   1  892.57   48.94
  -4   3   1  836.33   45.82
  -4   3   1  763.14   45.03
  -4   3   1  852.36   45.45
   3  -3  -1 1014.50   55.29
  -3   3   1 1000.98   54.81
  -3   3   1  981.10   54.67
  -3   3   1 1011.54   55.61
   2  -3  -1 2091.85  112.89
  -2   3   1 2047.61  113.07
   1  -3  -1  308.39   17.57
  -1   3   1  288.66   17.29
   0  -3  -1 1959.26  103.44
   0  -3  -1 1938.38  103.80
   0   3   1 1856.04  103.93
   0   3   1 1865.59  103.41
  -1  -3  -1   98.96    6.07
  -1  -3  -1   94.43    6.25
   1   3   1   98.13    6.35
   1   3   1   90.72    6.19
  -2  -3  -1 2096.54  113.16
  -2  -3  -1 2106.94  113.97
   2   3   1 2050.21  113.45
  -3  -3  -1  705.66   39.98
  -4  -3  -1   11.97    3.05
  -5  -3  -1  475.03   28.68
  -7  -3  -1   36.70    6.86
  -8  -3  -1   54.98    8.83
 -10   4   1  222.96   17.81
  -9   4   1   28.76    6.29
  -9   4   1   20.42    4.89
  -8   4   1  325.74   20.94
  -8   4   1  324.88   20.60
  -7   4   1   66.93    6.88
  -7   4   1   73.19    6.74
  -6   4   1  466.40   27.13
  -5   4   1  431.06   24.69
  -5   4   1  433.23   24.86
  -5   4   1  426.69   25.59
  -4   4   1  411.12   24.13
  -4   4   1  452.68   25.40
  -4   4   1  427.62   24.18
  -3   4   1 1360.75   75.40
  -2   4   1 1629.30   89.73
   1  -4  -1   66.62    5.11
  -1   4   1   70.53    5.41
   0  -4  -1 1495.99   81.48
   0  -4  -1 1559.46   81.75
   0  -4  -1 1462.91   81.99
   0   4   1 1463.76   82.28
  -1  -4  -1   10.60    1.91
  -1  -4  -1   12.21    1.97
   1   4   1    6.38    1.83
  -2  -4  -1  813.71   43.68
  -2  -4  -1  770.84   42.96
   2   4   1  751.65   43.36
  -3  -4  -1   75.02    4.67
  -3  -4  -1   65.88    5.99
   3   4   1   68.83    5.32
  -4  -4  -1  123.44    9.45
  -5  -4  -1  806.08   46.73
  -6  -4  -1  267.56   18.54
  -7  -4  -1   21.92    5.80
  -8  -4  -1   68.79   10.06
 -10   5   1   44.85    9.00
  -9   5   1  130.72   12.34
  -9   5   1  176.02   13.71
  -8   5   1  432.17   27.06
  -8   5   1  436.45   26.95
  -7   5   1    3.06    2.99
  -7   5   1    6.36    3.36
  -6   5   1   14.26    3.69
  -6   5   1   13.57    3.42
  -5   5   1   39.04    4.38
  -5   5   1   38.70    5.38
  -4   5   1  119.13    8.72
  -4   5   1  143.46    7.99
  -3   5   1  145.05   10.15
  -2   5   1   34.21    3.95
  -1   5   1   99.21    7.43
   0  -5  -1 1004.93   55.26
   0   5   1  998.40   56.09
  -1  -5  -1  754.03   41.14
  -1  -5  -1  742.43   41.55
   1   5   1  714.31   41.69
  -2  -5  -1   29.42    3.82
  -2  -5  -1   25.30    3.06
   2   5   1   36.51    4.14
  -3  -5  -1  143.87    9.08
  -3  -5  -1  146.07   10.35
   3   5   1  156.44    9.92
  -4  -5  -1    0.04    1.20
  -4  -5  -1   -2.30    2.36
  -5  -5  -1   93.31    8.90
  -6  -5  -1   52.02    7.55
  -7  -5  -1  239.27   21.00
  -9   6   1    2.34    7.63
  -9   6   1    0.36    4.63
  -8   6   1  602.63   36.17
  -8   6   1  561.89   35.42
  -7   6   1    6.89    3.59
  -7   6   1    9.93    4.82
  -6   6   1  586.28   32.15
  -6   6   1  550.65   29.86
  -6   6   1  437.36   30.80
  -5   6   1  586.61   34.95
  -4   6   1  274.89   17.88
  -3   6   1  402.39   24.55
  -2   6   1  188.12   12.90
   1  -6  -1  292.07   16.31
  -1   6   1  281.05   18.09
   0  -6  -1  893.88   50.70
   0  -6  -1  944.02   50.38
   0   6   1  900.84   51.81
  -1  -6  -1    5.17    1.82
   1   6   1    4.64    2.57
  -2  -6  -1 1232.19   67.70
   2   6   1 1202.74   68.07
  -3  -6  -1 1021.36   57.31
   3   6   1 1010.42   57.07
  -4  -6  -1   42.72    5.75
  -4  -6  -1   41.50    4.97
  -4  -6  -1   36.12    3.53
  -5  -6  -1  264.34   18.21
  -6  -6  -1    1.30    4.75
  -7  -6  -1  259.86   19.99
  -9   7   1   24.11    6.81
  -8   7   1  189.67   15.09
  -7   7   1  104.51   10.82
  -7   7   1   95.54   13.34
  -6   7   1  990.15   57.57
  -5   7   1  464.22   28.86
  -4   7   1  264.34   17.89
  -3   7   1 1255.91   71.19
  -2   7   1  140.88   10.90
  -1   7   1  386.01   24.01
   0  -7  -1   56.79    4.48
   0  -7  -1   52.77    4.88
   0   7   1   52.22    6.08
  -1  -7  -1  415.66   23.91
   1   7   1  405.51   25.15
  -2  -7  -1  360.98   21.35
   2   7   1  344.35   21.94
  -3  -7  -1    1.74    3.04
   3   7   1    3.94    3.32
  -4  -7  -1  120.17   10.30
  -4  -7  -1  120.73    9.61
  -5  -7  -1  112.95   10.58
  -6  -7  -1    5.30    5.64
  -9   8   1  164.54   15.02
  -8   8   1   44.76    7.92
  -7   8   1   22.99    5.75
  -6   8   1   50.07    7.65
  -5   8   1   28.55    7.18
  -4   8   1  376.38   24.51
  -3   8   1  136.82   11.33
  -2   8   1    6.23    3.24
  -1   8   1  219.74   15.63
   0  -8  -1   13.70    2.53
   0  -8  -1   12.31    2.88
   0   8   1   14.39    3.91
  -1  -8  -1   22.78    3.55
   1   8   1   24.27    4.74
  -2  -8  -1    8.13    3.07
   2   8   1   16.84    4.43
  -3  -8  -1   20.16    4.25
   3   8   1   22.74    5.15
  -4  -8  -1   77.72    8.89
  -4  -8  -1   87.75    9.04
  -5  -8  -1  101.92   10.84
  -6  -8  -1    8.52    6.47
  -7   9   1    0.49    4.07
  -6   9   1   91.43   10.42
  -5   9   1    8.30    4.24
  -4   9   1   23.85    5.39
  -3   9   1   55.48    8.14
  -2   9   1    0.80    2.98
  -1   9   1  387.66   25.32
   0  -9  -1  455.03   26.41
   0   9   1  467.57   29.25
  -1  -9  -1   17.25    3.83
   1   9   1   15.11    5.02
  -2  -9  -1  154.53   11.06
   2   9   1  136.30   12.56
  -3  -9  -1   12.06    4.60
   3   9   1   11.93    5.23
  -4  -9  -1   98.96   10.43
  -5  -9  -1   54.42   14.37
  -7  10   1   15.90    6.26
  -6  10   1  491.11   32.48
  -5  10   1   97.16   10.97
  -4  10   1  188.57   15.54
  -3  10   1  135.86   12.83
  -2  10   1   99.22   10.66
  -1  10   1  466.08   30.37
   0 -10  -1   86.79    7.20
   0  10   1   75.34   10.14
  -1 -10  -1  545.92   32.22
   1  10   1  564.34   35.09
  -2 -10  -1  546.26   32.55
  -3 -10  -1   -0.17    4.55
   3  10   1   -3.33    6.61
  -4 -10  -1  131.22   12.95
  -6  11   1  179.46   16.63
  -5  11   1    3.44    5.10
  -4  11   1  350.81   25.33
  -3  11   1  154.52   14.20
  -2  11   1   24.42    6.37
  -1  11   1   38.76    7.95
   0  11   1   58.23    9.59
   1  11   1  152.50   14.93
   2  11   1    6.35    7.49
  -3  12   1   13.15    6.42
  -2  12   1    2.07    6.06
  -1  12   1   33.33    7.95
   0  12   1  105.52   18.11
  -2 -12   2  320.92   24.10
   1  12  -2    4.77    6.37
   0  12  -2  119.68   13.31
  -1  12  -2    9.52    7.85
  -2  12  -2   59.98   11.19
  -3  12  -2  176.37   16.61
  -4  12  -2    2.82    5.72
  -4 -11   2    2.25    5.83
  -3 -11   2  110.49   12.83
  -3 -11   2  105.65   10.65
  -2 -11   2  311.90   20.06
   1  11  -2   15.39    6.40
  -1 -11   2   22.18    4.50
   0  11  -2  221.48   17.80
  -1  11  -2   43.79    8.26
  -2  11  -2    8.49    5.10
  -3  11  -2   13.97    5.52
  -4  11  -2    3.52    4.84
  -5  11  -2   63.29   13.24
  -6  11  -2   66.42   10.63
  -4 -10   2    4.14    6.05
  -4 -10   2    7.29    4.86
  -3 -10   2    3.53    5.81
  -2 -10   2   39.23    5.68
   1  10  -2   -0.17    4.41
  -1 -10   2    3.00    2.79
   0  10  -2  231.71   17.70
   0 -10   2  236.90   14.56
  -1  10  -2  227.86   17.45
   1 -10   2  220.71   13.24
  -2  10  -2   11.12    4.80
  -3  10  -2  176.08   14.93
  -4  10  -2   95.97   11.17
  -5  10  -2   61.67    9.33
  -6  10  -2  201.28   17.07
  -7  10  -2   59.81   10.02
  -6  -9   2    8.67    5.99
  -5  -9   2  282.79   19.63
  -4  -9   2  179.26   14.56
  -4  -9   2  178.17   13.63
  -3  -9   2   44.27    5.88
  -3  -9   2   42.02    6.85
   2   9  -2  229.21   16.74
  -2  -9   2  225.23   14.83
   1   9  -2    2.68    3.43
  -1  -9   2    1.69    3.77
   0   9  -2  528.04   33.26
   0  -9   2  539.99   30.57
  -1   9  -2   17.46    5.30
   1  -9   2   11.90    4.38
   1  -9   2   15.73    2.44
  -2   9  -2  526.66   33.01
  -3   9  -2  836.86   51.38
  -4   9  -2    8.62    4.16
  -5   9  -2  280.90   20.31
  -6   9  -2   22.30    6.22
  -7   9  -2  113.29   11.93
  -8   9  -2  133.05   14.02
  -6  -8   2  149.96   13.08
  -5  -8   2  217.74   16.16
  -5  -8   2  229.39   16.49
  -4  -8   2   38.60    6.10
  -4  -8   2   46.00    6.84
  -3  -8   2  819.97   46.31
  -3  -8   2  788.30   47.04
   2   8  -2  339.02   22.99
  -2  -8   2  378.04   21.94
   1   8  -2  194.75   14.54
  -1  -8   2  206.95   12.99
   0   8  -2  219.12   15.57
   0  -8   2  218.17   13.44
  -1   8  -2  485.90   26.91
  -1   8  -2  498.96   29.58
   1  -8   2  436.00   27.81
  -2   8  -2  524.81   31.63
   2  -8   2  499.51   29.11
  -3   8  -2   20.39    5.03
  -3   8  -2   24.32    3.11
   3  -8   2   25.26    2.69
  -4   8  -2  131.48    8.86
  -4   8  -2  139.13   11.55
   4  -8   2  130.14    8.17
  -5   8  -2  388.63   22.65
  -5   8  -2  356.71   24.63
  -6   8  -2   38.30    6.68
  -6   8  -2   30.03    6.48
  -7   8  -2   -3.86    6.75
  -7   8  -2   -0.89    4.33
  -8   8  -2   18.38    6.29
  -7  -7   2   22.36    6.42
  -6  -7   2   43.87    7.01
  -5  -7   2   47.44    6.63
  -5  -7   2   37.89    6.13
  -4  -7   2  252.82   17.30
  -4  -7   2  276.96   17.70
  -3  -7   2  412.46   24.82
   2   7  -2  162.15   11.78
  -2  -7   2  154.10   11.29
   1   7  -2  354.68   22.12
  -1  -7   2  346.98   20.68
   0   7  -2 1740.72   92.89
   0   7  -2 1694.98   94.45
   0  -7   2 1633.12   93.33
  -1   7  -2   79.43    7.67
  -1   7  -2   85.69    5.99
   1  -7   2   81.32    7.54
  -2   7  -2  576.19   35.24
  -2   7  -2  615.52   33.52
   2  -7   2  576.15   33.55
  -3   7  -2    4.65    1.83
  -3   7  -2    1.99    2.75
   3  -7   2    4.39    1.56
  -4   7  -2  111.98    8.34
  -4   7  -2  109.42    9.60
   4  -7   2  106.46    7.14
  -5   7  -2  296.25   19.49
  -5   7  -2  283.00   19.53
  -6   7  -2  134.02   10.68
  -6   7  -2   85.19   11.54
  -7   7  -2  187.96   17.92
  -7   7  -2  218.69   15.67
  -8   7  -2  254.55   23.03
  -8   7  -2  246.09   18.23
  -7  -6   2   19.40    6.06
  -6  -6   2   37.93    6.09
  -5  -6   2  145.47   11.30
  -5  -6   2  142.24   10.81
  -4  -6   2   37.30    5.24
  -4  -6   2   37.41    5.07
  -3  -6   2   38.50    5.22
  -3  -6   2   31.94    4.52
   2   6  -2    2.15    2.59
  -2  -6   2    1.25    1.81
   1   6  -2   60.47    5.10
   1   6  -2   58.81    5.85
   0   6  -2 1021.65   56.21
   0   6  -2 1011.66   57.39
   0  -6   2 1005.50   56.64
  -1   6  -2  298.31   17.05
  -1   6  -2  289.82   18.48
   1  -6   2  280.15   17.65
  -2   6  -2 1249.94   68.99
   2  -6   2 1253.52   69.24
  -3   6  -2  965.15   52.86
  -3   6  -2  938.10   51.68
   3  -6   2  863.16   51.20
  -4   6  -2  140.55   11.19
  -4   6  -2  141.39   10.81
   4  -6   2  141.24    9.02
  -5   6  -2  152.68   11.14
  -5   6  -2  129.63   12.44
  -6   6  -2    7.48    3.26
  -6   6  -2    3.50    5.51
  -7   6  -2  416.13   26.19
  -7   6  -2  419.85   28.71
  -8   6  -2  183.42   13.87
  -8   6  -2  179.52   18.25
  -9   6  -2   46.02   11.52
  -8  -5   2  172.72   14.96
  -7  -5   2    7.20    4.38
  -6  -5   2  674.92   40.16
  -5  -5   2  285.48   17.25
  -5  -5   2  271.91   17.82
  -5  -5   2  329.97   19.24
  -4  -5   2    0.05    2.21
  -4  -5   2    4.98    3.06
  -4  -5   2    4.11    2.18
  -3  -5   2 1341.10   72.80
  -3  -5   2 1275.97   72.78
   2   5  -2  262.51   16.34
   1   5  -2  793.18   44.36
   1   5  -2  793.89   44.89
  -1  -5   2  786.29   44.69
   0   5  -2  648.95   37.36
   0   5  -2  656.48   36.57
   0  -5   2  646.23   36.84
  -1   5  -2  513.13   30.01
   1  -5   2  513.01   29.58
  -2   5  -2 1760.63   96.63
  -2   5  -2 1727.02   95.81
   2  -5   2 1747.30   95.71
  -3   5  -2  220.04   15.05
  -3   5  -2  237.54   14.84
   3  -5   2  224.87   13.52
  -4   5  -2  570.45   32.67
  -4   5  -2  537.92   33.51
  -5   5  -2  246.48   16.94
  -5   5  -2  255.40   18.03
  -6   5  -2  130.91   11.91
  -6   5  -2  128.61    9.94
  -7   5  -2   79.25   10.07
  -7   5  -2   80.60    7.81
  -8   5  -2   -1.38    6.77
  -8   5  -2   -2.12    3.44
  -9   5  -2  129.29   16.08
  -8  -4   2  226.54   17.45
  -7  -4   2   -4.47    3.32
  -6  -4   2  912.26   52.77
  -5  -4   2    7.03    2.28
  -5  -4   2    8.15    3.04
  -5  -4   2    8.75    2.03
  -4  -4   2 1306.58   70.93
  -4  -4   2 1275.99   71.02
  -4  -4   2 1259.47   71.52
  -3  -4   2  643.01   36.88
  -3  -4   2  633.99   36.48
  -3  -4   2  662.93   36.69
   2   4  -2    8.35    2.00
  -2  -4   2    9.14    2.00
  -2  -4   2    7.84    1.97
   1   4  -2  354.26   20.47
   1   4  -2  354.65   20.72
  -1  -4   2  357.71   20.72
  -1  -4   2  335.83   20.51
   0   4  -2    4.87    2.02
   0  -4   2    5.76    1.81
   0  -4   2    5.29    1.82
  -1   4  -2  631.45   34.98
  -1   4  -2  600.82   34.40
   1  -4   2  631.80   34.90
   1  -4   2  586.98   34.71
  -2   4  -2  608.90   34.57
  -2   4  -2  601.72   34.81
   2  -4   2  601.27   33.99
  -3   4  -2  356.65   20.97
  -3   4  -2  338.28   21.83
   3  -4   2  353.39   20.18
  -4   4  -2  294.11   17.81
  -4   4  -2  283.10   18.74
  -5   4  -2  270.43   17.36
  -5   4  -2  242.78   16.02
  -6   4  -2   16.71    3.34
  -6   4  -2   25.45    5.20
  -7   4  -2   51.55    5.85
  -7   4  -2   52.81    7.63
  -8   4  -2    2.40    5.26
   8  -4   2    5.17    3.44
  -9   4  -2   80.86   11.68
  -9  -3   2  162.96   14.65
  -8  -3   2   30.46    6.34
  -7  -3   2   40.91    6.42
  -6  -3   2   13.28    3.76
  -5  -3   2   35.29    4.95
  -5  -3   2   52.66    3.81
  -5  -3   2   39.83    3.92
  -4  -3   2  355.36   22.88
  -4  -3   2  435.50   24.00
  -4  -3   2  414.98   23.02
  -3  -3   2  159.45    9.82
  -3  -3   2  150.47   10.07
  -3  -3   2  152.81    9.87
   2   3  -2  106.93    7.29
  -2  -3   2  110.75    7.45
  -2  -3   2  101.28    7.03
  -2  -3   2   95.47    6.97
   1   3  -2  951.11   52.16
  -1  -3   2  958.88   52.29
  -1  -3   2  912.16   52.08
   0   3  -2  403.24   23.90
   0   3  -2  432.80   24.19
   0  -3   2  427.95   24.08
   0  -3   2  423.60   24.10
  -1   3  -2  162.95   10.36
  -1   3  -2  170.40   10.25
   1  -3   2  152.23   10.49
  -2   3  -2  785.12   49.28
  -2   3  -2  904.96   48.67
   2  -3   2  919.71   48.43
   2  -3   2  874.32   48.52
  -3   3  -2   85.89    6.50
  -3   3  -2  101.52    7.71
   3  -3   2   88.87    6.43
   3  -3   2   92.49    6.33
  -4   3  -2 1920.73  105.03
  -4   3  -2 1891.13  105.70
   4  -3   2 1930.18  104.82
  -5   3  -2   82.30    6.49
  -5   3  -2   84.08    9.19
   5  -3   2   81.11    6.28
  -6   3  -2  165.97   12.09
  -6   3  -2  149.25   10.46
  -7   3  -2  578.14   35.28
   7  -3   2  578.51   32.85
  -8   3  -2  100.97   11.00
  -9   3  -2   56.43    8.93
  -8  -2   2  221.14   16.48
  -7  -2   2   58.62    7.26
  -6  -2   2  559.83   33.20
  -5  -2   2    5.80    2.57
  -5  -2   2    8.14    1.25
  -5  -2   2    6.63    1.91
  -4  -2   2   15.50    2.08
  -4  -2   2   12.12    2.54
   3   2  -2   21.33    2.55
  -3  -2   2   21.57    2.98
  -3  -2   2   20.68    2.94
   2   2  -2   32.03    3.04
  -2  -2   2   29.28    2.92
   1   2  -2 2587.43  138.29
  -1  -2   2 2475.14  138.00
  -1  -2   2 2585.69  138.33
  -1  -2   2 2508.61  138.12
   0   2  -2 1327.93   73.02
   0  -2   2 1323.26   73.07
   0  -2   2 1343.42   72.94
  -1   2  -2  685.68   41.42
  -1   2  -2  779.68   40.89
   1  -2   2  732.19   41.26
   1  -2   2  743.96   40.80
  -2   2  -2 1617.44   91.13
  -2   2  -2 1673.12   90.89
   2  -2   2 1652.30   90.41
   2  -2   2 1674.84   90.52
  -3   2  -2  986.34   55.18
  -3   2  -2  986.25   54.58
   3  -2   2 1003.18   54.47
   3  -2   2  976.81   54.71
  -4   2  -2  820.32   46.94
  -4   2  -2  847.36   46.16
   4  -2   2  822.29   45.87
  -5   2  -2   74.97    5.57
  -5   2  -2   67.13    6.86
   5  -2   2   71.24    5.01
  -6   2  -2  669.36   39.58
   6  -2   2  675.27   37.15
  -7   2  -2  401.58   25.87
  -8   2  -2    3.38    4.67
  -9  -1   2   99.25   10.80
  -8  -1   2    5.52    4.03
  -7  -1   2  373.37   23.57
   6   1  -2 2663.69  146.13
  -6  -1   2 2777.78  147.98
  -6  -1   2 2627.58  146.39
   5   1  -2   17.61    2.55
   4   1  -2 5177.40  285.70
  -4  -1   2 5073.79  286.36
  -4  -1   2 5560.86  285.23
   3   1  -2  244.39   15.15
  -3  -1   2  288.04   14.89
  -3  -1   2  242.75   15.67
   2   1  -2 2144.91  110.97
   2   1  -2 2124.77  111.29
  -2  -1   2 2073.43  111.27
  -2  -1   2 1807.87  110.79
   1   1  -2  519.93   30.63
   1   1  -2  547.56   30.84
  -1  -1   2  566.66   30.87
  -1  -1   2  576.02   30.69
   0   1  -2  370.72   21.45
   0   1  -2  389.75   21.99
   0  -1   2  376.98   21.44
   0  -1   2  399.03   21.98
  -1   1  -2 9573.56  529.85
   1  -1   2 9999.00  529.52
  -2   1  -2 1247.01   70.07
   2  -1   2 1293.77   69.47
   2  -1   2 1275.05   69.40
  -3   1  -2 1040.12   56.95
   3  -1   2 1014.86   55.92
   3  -1   2 1013.37   55.94
  -4   1  -2  932.14   52.01
   4  -1   2  910.83   50.46
   4  -1   2  928.99   50.61
  -5   1  -2   80.81    7.35
  -6   1  -2  296.12   19.53
  -8   1  -2  107.73   11.48
  -9   1  -2  210.99   18.25
 -10   0   2    6.86    5.74
  -9   0   2  327.49   22.23
  -8   0   2    1.96    3.50
   7   0  -2  160.87   11.73
  -7   0   2  191.48   12.94
  -7   0   2  172.78   10.73
  -6   0   2  112.86    7.61
  -6   0   2  122.83    8.97
   5   0  -2  195.89   12.63
  -5   0   2  201.35   11.87
  -5   0   2  208.07   12.98
  -4   0   2 3539.32  194.08
  -4   0   2 3591.25  193.23
   3   0  -2  353.60   22.47
  -3   0   2  453.21   22.16
  -3   0   2  378.95   23.29
   2   0  -2 2065.54  107.96
   2   0  -2 1905.80  107.69
  -2   0   2 1966.69  107.90
   1   0  -2   36.13    3.14
   1   0  -2   42.10    3.06
  -1   0   2   35.23    2.87
  -1   0   2   41.93    3.10
   0   0  -2   28.87    2.90
   0   0  -2   41.39    3.80
   0   0   2   41.58    3.77
   0   0   2   34.91    2.88
  -1   0  -2  277.72   15.99
  -1   0  -2  278.95   15.46
   1   0   2  282.78   15.84
   1   0   2  259.27   15.41
  -2   0  -2   50.08    4.29
   2   0   2   48.67    3.24
   2   0   2   53.96    3.96
   2   0   2   42.65    3.32
  -3   0  -2  273.31   16.56
  -4   0  -2  386.58   23.12
  -5   0  -2  356.22   22.05
  -6   0  -2   21.93    4.82
  -7   0  -2  228.04   16.82
  -8   0  -2    4.37    5.11
  -9   0  -2   85.69   11.90
 -10   1   2  114.10   13.28
  -9   1   2   66.21    8.64
  -8   1   2   35.72    4.37
  -8   1   2   46.78    6.38
  -7   1   2   21.20    3.97
  -7   1   2   17.49    3.04
   6  -1  -2    5.34    2.97
  -6   1   2   14.60    2.40
  -6   1   2   11.50    2.93
   5  -1  -2   35.71    3.51
  -5   1   2   28.40    3.02
  -5   1   2   31.21    3.58
   4  -1  -2  126.60    7.28
  -4   1   2  104.92    6.87
  -4   1   2  101.52    7.17
  -4   1   2   99.11    7.44
   3  -1  -2  164.80    8.93
  -3   1   2  140.62    9.28
  -3   1   2  145.76    8.96
  -3   1   2  147.19    9.14
   2  -1  -2   63.62    4.09
   2  -1  -2   63.91    4.32
  -2   1   2   61.59    4.31
  -2   1   2   67.22    4.26
   1  -1  -2 3224.73  175.75
   1  -1  -2 3169.26  175.47
  -1   1   2 3178.00  175.76
  -1   1   2 3393.66  175.62
   0  -1  -2  430.01   25.52
   0  -1  -2  460.96   26.27
   0   1   2  470.23   26.01
   0   1   2  501.35   25.70
  -1  -1  -2  579.33   34.87
  -1  -1  -2  627.57   35.49
   1   1   2  690.08   34.89
   1   1   2  653.84   35.42
  -2  -1  -2  249.18   14.94
   2   1   2  249.33   14.80
  -3  -1  -2  321.90   19.25
  -4  -1  -2  471.14   27.80
  -5  -1  -2   29.06    4.76
  -6  -1  -2  357.28   23.09
  -7  -1  -2  330.20   22.43
  -8  -1  -2   33.07    7.47
 -10   2   2  125.78   12.16
  -9   2   2  129.77   11.38
  -8   2   2   -4.04    2.61
  -8   2   2    2.80    2.32
  -7   2   2  478.90   27.93
  -7   2   2  478.87   28.42
  -6   2   2  653.87   36.57
  -6   2   2  631.34   36.69
  -5   2   2   39.62    3.82
  -5   2   2   40.69    3.89
   4  -2  -2 1291.27   68.71
  -4   2   2 1251.10   68.86
  -4   2   2 1231.34   69.04
  -4   2   2 1243.49   69.16
   3  -2  -2   90.15    5.83
  -3   2   2   92.33    6.08
  -3   2   2   87.57    5.87
  -3   2   2   89.82    5.72
   2  -2  -2 3020.99  166.32
   2  -2  -2 3211.21  166.14
  -2   2   2 3004.48  166.17
  -2   2   2 3026.64  166.51
   1  -2  -2  375.10   20.57
   1  -2  -2  368.33   20.43
  -1   2   2  353.08   20.47
  -1   2   2  364.92   20.61
   0  -2  -2   58.19    3.92
   0  -2  -2   60.47    4.33
   0   2   2   61.58    4.15
   0   2   2   66.39    4.10
  -1  -2  -2 3073.26  163.96
  -1  -2  -2 3022.72  163.26
   1   2   2 2954.32  163.82
   1   2   2 3013.48  163.51
  -2  -2  -2  257.51   15.36
  -2  -2  -2  252.67   14.20
   2   2   2  255.84   14.39
  -3  -2  -2  890.66   50.07
  -4  -2  -2  242.04   15.60
  -5  -2  -2  735.08   42.83
  -7  -2  -2    4.59    4.71
  -8  -2  -2  105.74   14.24
 -10   3   2   39.39    7.31
  -9   3   2   47.98    6.29
  -9   3   2   58.64    7.39
  -8   3   2  179.35   12.70
  -8   3   2  173.33   12.31
  -7   3   2  584.07   33.78
  -7   3   2  579.69   34.85
  -6   3   2   40.80    4.59
  -6   3   2   41.86    4.32
  -5   3   2  591.86   33.04
  -5   3   2  561.50   32.75
  -5   3   2  570.92   32.33
  -4   3   2  679.09   38.69
  -4   3   2  703.79   39.26
  -4   3   2  702.30   38.44
  -3   3   2   62.13    5.09
  -3   3   2   65.76    4.17
  -3   3   2   70.61    4.49
   2  -3  -2 2734.43  147.34
  -2   3   2 2683.45  147.61
   1  -3  -2  708.11   39.45
   1  -3  -2  717.98   39.54
  -1   3   2  716.47   39.80
  -1   3   2  712.72   38.92
   0  -3  -2 4124.30  217.69
   0  -3  -2 3993.58  217.68
   0   3   2 3909.76  217.50
   0   3   2 4034.96  217.94
  -1  -3  -2  725.10   38.82
  -1  -3  -2  702.30   38.25
   1   3   2  698.16   38.61
   1   3   2  654.09   38.59
  -2  -3  -2   60.30    4.94
  -2  -3  -2   57.29    3.80
   2   3   2   58.46    4.21
  -3  -3  -2  676.85   38.70
  -4  -3  -2   71.67    6.94
  -5  -3  -2  106.23    9.25
  -6  -3  -2   48.64    7.32
  -7  -3  -2  152.57   13.46
  -8  -3  -2  114.94   13.45
 -10   4   2  114.91   12.35
  -9   4   2   11.36    4.66
  -9   4   2   13.44    4.69
  -8   4   2  107.36    9.00
  -8   4   2   98.77    8.76
  -7   4   2  118.45    9.63
  -7   4   2  117.54    9.33
  -6   4   2   85.76    6.34
  -6   4   2   76.58    7.05
  -5   4   2  871.45   48.45
  -5   4   2  872.36   48.15
  -5   4   2  866.62   49.35
  -4   4   2  457.11   27.25
  -4   4   2  466.43   25.85
  -4   4   2  472.03   26.12
  -3   4   2   17.24    2.87
  -2   4   2  289.18   17.40
   1  -4  -2  455.47   25.57
  -1   4   2  449.27   25.00
  -1   4   2  461.10   26.27
   0  -4  -2  130.32    8.56
   0  -4  -2  147.13    9.09
   0   4   2  132.96    8.21
   0   4   2  136.16    9.00
  -1  -4  -2   47.95    3.84
  -1  -4  -2   53.26    4.33
   1   4   2   49.05    4.04
   1   4   2   49.35    4.32
  -2  -4  -2    0.85    1.39
  -2  -4  -2    3.47    1.92
   2   4   2    0.14    1.35
  -3  -4  -2  767.57   44.65
  -3  -4  -2  780.75   42.91
   3   4   2  804.38   43.57
  -4  -4  -2  692.70   40.26
  -5  -4  -2   19.99    4.40
  -6  -4  -2  230.28   17.00
  -7  -4  -2  197.29   16.31
 -10   5   2  249.83   19.64
  -9   5   2    2.90    4.78
  -9   5   2    3.60    4.68
  -8   5   2   18.35    4.51
  -8   5   2   22.13    4.83
  -7   5   2   26.46    5.03
  -7   5   2   21.29    3.96
  -6   5   2    1.85    2.55
  -6   5   2    2.00    2.13
  -6   5   2    2.90    2.12
  -5   5   2   62.97    6.47
  -5   5   2   69.46    5.64
  -5   5   2   75.20    5.28
  -4   5   2  199.34   13.33
  -3   5   2  195.94   12.96
  -2   5   2 1710.73   94.61
   1  -5  -2 1093.71   59.14
   1  -5  -2 1073.25   58.80
  -1   5   2 1062.88   60.25
   0  -5  -2  302.35   16.90
   0   5   2  276.05   17.65
  -1  -5  -2  734.07   40.49
   1   5   2  706.58   40.84
  -2  -5  -2   14.17    3.10
  -2  -5  -2   13.34    2.10
   2   5   2   12.51    2.79
  -3  -5  -2  626.38   36.44
  -3  -5  -2  616.23   34.72
   3   5   2  642.41   35.63
  -4  -5  -2   21.41    4.55
  -5  -5  -2  943.51   54.65
  -6  -5  -2  154.15   13.46
  -7  -5  -2   10.95    5.95
  -9   6   2   47.46    7.43
  -9   6   2   53.18   10.40
  -7   6   2  723.46   41.98
  -7   6   2  727.82   43.11
  -6   6   2    2.92    3.05
  -6   6   2    2.01    2.14
  -6   6   2    5.14    4.23
  -5   6   2  495.39   30.06
  -4   6   2   47.77    6.16
  -3   6   2  465.00   28.00
  -2   6   2  653.99   38.07
   1  -6  -2  128.96    8.07
   1  -6  -2  122.32    7.63
   0  -6  -2 1285.06   70.78
   0  -6  -2 1279.34   70.63
   0   6   2 1287.76   71.89
  -1  -6  -2  470.11   26.45
   1   6   2  440.74   27.08
  -2  -6  -2  101.92    8.16
   2   6   2  108.15    8.32
  -3  -6  -2   79.66    7.45
   3   6   2   83.74    7.16
  -4  -6  -2    0.44    3.17
  -5  -6  -2  322.56   21.69
  -6  -6  -2   66.42    9.36
  -9   7   2    3.99    5.19
  -8   7   2  245.94   18.25
  -7   7   2   89.22    9.14
  -6   7   2   52.37    7.25
  -5   7   2  555.45   33.81
  -4   7   2   43.37    6.10
  -3   7   2  155.89   11.91
  -2   7   2    1.50    2.48
  -1   7   2  215.21   14.83
   0  -7  -2  131.40    8.89
   0  -7  -2  136.64    8.85
   0   7   2  123.15   10.23
  -1  -7  -2   18.42    3.42
   1   7   2   18.81    4.14
  -2  -7  -2   75.81    7.03
  -3  -7  -2  139.36   10.60
   3   7   2  121.20   10.13
  -4  -7  -2   12.31    4.59
  -4  -7  -2    1.96    3.78
  -5  -7  -2    2.14    4.54
  -6  -7  -2   25.37    6.98
  -8   8   2   95.61   10.81
  -7   8   2   22.91    5.59
  -6   8   2  192.74   14.97
  -5   8   2  103.09   10.09
  -4   8   2   15.64    4.55
  -3   8   2  209.98   15.37
  -2   8   2  112.20   10.05
  -1   8   2   31.49    5.60
   0  -8  -2   68.53    5.75
   0  -8  -2   57.85    5.99
   0   8   2   66.41    7.35
  -1  -8  -2    6.28    2.89
   1   8   2    1.17    3.19
  -2  -8  -2   88.69    7.79
   2   8   2   74.35    8.54
  -3  -8  -2  457.07   28.85
   3   8   2  486.70   29.00
  -4  -8  -2   28.47    6.07
  -5  -8  -2  177.81   14.72
  -8   9   2   38.52    7.57
  -7   9   2   38.01    7.66
  -6   9   2   35.55    7.52
  -5   9   2   73.97    9.57
  -4   9   2   -2.09    3.55
  -3   9   2  495.47   31.48
  -1   9   2   35.06    6.51
   0  -9  -2  418.16   24.22
   0   9   2  397.41   26.60
  -1  -9  -2   15.30    3.79
   1   9   2    5.26    4.33
  -2  -9  -2  308.01   20.34
   2   9   2  325.70   21.72
  -3  -9  -2   23.09    5.46
   3   9   2    6.64    5.63
  -4  -9  -2  123.71   12.24
  -5  -9  -2  257.49   20.00
  -7  10   2   65.93    9.67
  -6  10   2  162.15   17.64
  -5  10   2  135.64   13.17
  -4  10   2  129.66   12.41
  -3  10   2  502.33   32.50
  -2  10   2    4.50    4.28
  -1  10   2  510.00   32.88
   0  10   2  250.74   19.05
  -1 -10  -2   25.73    5.18
   1  10   2   20.06    6.45
  -2 -10  -2   49.92    7.41
   2  10   2   42.92    7.97
  -3 -10  -2   -3.77    5.65
  -5  11   2   68.22   10.64
  -4  11   2   -0.09    6.36
  -3  11   2   10.51    5.39
  -2  11   2    4.92    4.81
  -1  11   2  153.41   14.46
   0  11   2   13.65    6.54
   1  11   2   41.38    9.17
   2  11   2    7.33    8.33
  -3  12   2   58.48   11.87
  -2  12   2   58.60    9.98
  -1  12   2    4.98    7.29
   0  12   2   49.08    9.99
  -2 -12   3  140.21   16.67
   0  12  -3   42.83    8.84
  -2  12  -3   -2.41    5.28
  -3  12  -3  156.13   15.61
  -4  12  -3   26.55    7.74
  -4 -11   3  112.19   11.22
  -4 -11   3   86.88   11.93
  -3 -11   3    7.99    6.40
  -3 -11   3    4.29    5.06
  -2 -11   3   94.85   11.60
  -2 -11   3  101.93    9.47
   1  11  -3   37.45    8.18
  -1 -11   3   58.61    6.59
   0  11  -3   -4.35    4.39
  -1  11  -3    3.57    4.91
  -2  11  -3   58.61    9.50
  -3  11  -3   77.38   11.11
  -4  11  -3  305.29   22.92
  -5  11  -3    3.17    5.64
  -6  11  -3  112.97   13.77
  -5 -10   3   -1.88    5.50
  -4 -10   3   79.28    9.04
  -4 -10   3   61.91   10.66
  -3 -10   3    6.00    5.00
  -2 -10   3  253.41   16.50
  -2 -10   3  239.08   18.34
   1  10  -3  434.74   30.11
  -1 -10   3  495.49   27.93
   0  10  -3    6.42    4.30
   0 -10   3   15.37    3.12
  -1  10  -3  391.92   27.17
   1 -10   3  421.86   23.92
  -2  10  -3   19.80    5.94
  -3  10  -3  105.25   11.34
  -4  10  -3  144.59   13.55
  -5  10  -3  153.02   14.62
  -6  10  -3  539.06   35.26
  -7  10  -3   -2.35    5.65
  -6  -9   3   82.60   10.42
  -5  -9   3   50.01    8.70
  -5  -9   3   53.48    7.67
  -4  -9   3  214.49   15.63
  -4  -9   3  227.31   17.20
  -3  -9   3   91.47    9.90
  -3  -9   3   97.28    8.72
  -2  -9   3  397.11   24.21
   1   9  -3   39.16    6.77
  -1  -9   3   48.00    5.12
   0   9  -3  350.12   23.38
  -1   9  -3  816.57   48.91
  -1   9  -3  824.22   46.20
  -2   9  -3    9.52    4.37
  -2   9  -3   15.16    2.91
   2  -9   3   13.64    3.86
  -3   9  -3  341.84   20.18
  -4   9  -3   26.74    6.20
  -4   9  -3   24.80    3.74
  -5   9  -3   96.97    8.44
  -5   9  -3  100.99   10.97
  -6   9  -3  114.11   11.92
  -7   9  -3   16.58    6.25
  -7  -8   3  122.19   13.48
  -6  -8   3  102.48   10.66
  -5  -8   3  564.35   33.87
  -5  -8   3  541.05   33.77
  -4  -8   3  179.02   13.18
  -4  -8   3  172.76   13.72
  -3  -8   3  104.27    8.73
  -3  -8   3  104.81    9.74
  -2  -8   3  429.29   25.76
   1   8  -3  572.06   34.71
   0   8  -3  683.46   42.20
   0   8  -3  736.95   40.65
  -1   8  -3  138.29    9.64
  -1   8  -3  150.62   11.87
  -2   8  -3  162.62   13.19
  -2   8  -3  172.42   11.01
   2  -8   3  164.59   11.83
  -3   8  -3  387.14   25.55
  -3   8  -3  407.31   23.39
   3  -8   3  388.75   22.85
  -4   8  -3  105.03   10.48
  -4   8  -3  116.09    8.84
  -5   8  -3   15.71    5.19
  -5   8  -3   14.47    4.65
  -6   8  -3   48.78    7.88
  -6   8  -3   58.52    8.99
  -7   8  -3   -6.76    8.08
  -7   8  -3   -0.23    4.32
  -8   8  -3   55.34    8.37
  -7  -7   3    3.93    6.91
  -6  -7   3   14.85    5.31
  -5  -7   3   92.45   13.21
  -5  -7   3  122.96   10.28
  -4  -7   3   96.16    9.14
  -4  -7   3   89.95    8.38
  -3  -7   3   15.55    4.21
  -3  -7   3   20.23    3.96
   1   7  -3  816.65   45.82
   1   7  -3  794.87   46.78
   0   7  -3  391.40   22.97
   0   7  -3  382.20   24.19
  -1   7  -3  197.88   12.10
  -1   7  -3  172.78   13.35
   1  -7   3  182.95   12.92
  -2   7  -3   28.99    3.84
  -2   7  -3   28.10    5.17
   2  -7   3   30.82    4.62
  -3   7  -3  509.96   29.37
  -3   7  -3  502.12   30.61
   3  -7   3  485.94   28.58
  -4   7  -3  330.96   21.79
  -4   7  -3  336.92   21.59
  -5   7  -3  287.95   18.86
  -5   7  -3  258.34   19.61
  -6   7  -3  490.94   36.30
  -6   7  -3  650.11   35.43
  -7   7  -3   41.47    6.81
  -7   7  -3   32.97    9.91
  -8   7  -3  169.09   14.04
  -8   7  -3  171.18   20.29
  -8  -6   3   68.13    9.61
  -7  -6   3  204.07   15.98
  -6  -6   3   35.38    4.61
  -6  -6   3   49.44    6.79
  -5  -6   3  123.53   10.39
  -5  -6   3  132.90   10.58
  -4  -6   3  159.96   11.94
  -4  -6   3  179.03   12.58
  -3  -6   3  490.36   28.91
  -3  -6   3  475.75   28.53
   2   6  -3 1366.98   75.39
  -2  -6   3 1334.97   75.59
   1   6  -3   37.67    4.19
   1   6  -3   40.46    4.92
   0   6  -3 1744.59   93.00
   0   6  -3 1669.23   93.84
   0  -6   3 1642.91   93.34
  -1   6  -3  877.99   49.41
  -1   6  -3  878.25   51.46
   1  -6   3  886.32   50.13
  -2   6  -3  466.76   26.82
  -2   6  -3  458.43   27.67
   2  -6   3  443.29   27.02
  -3   6  -3  420.64   25.09
  -3   6  -3  390.92   24.91
  -4   6  -3   58.85    6.17
  -4   6  -3   30.84    6.55
  -5   6  -3  781.78   44.64
  -5   6  -3  744.58   46.31
  -6   6  -3   70.94    7.57
  -6   6  -3   83.59   11.19
  -7   6  -3   47.91    6.73
  -7   6  -3   65.34   10.91
  -8   6  -3   74.12   13.00
  -9   6  -3   10.70   10.60
  -8  -5   3  475.26   34.06
  -7  -5   3  161.44   13.28
  -6  -5   3  182.41   14.19
  -5  -5   3  499.31   29.03
  -5  -5   3  455.09   28.10
  -4  -5   3    0.66    2.12
  -4  -5   3   -2.83    2.77
  -3  -5   3  468.43   27.65
   2   5  -3  229.63   14.94
  -2  -5   3  245.09   15.10
   1   5  -3  969.65   53.88
   1   5  -3  950.84   54.16
   0   5  -3 1281.63   71.04
   0   5  -3 1296.37   71.63
   0  -5   3 1269.32   71.37
  -1   5  -3   33.17    4.39
  -1   5  -3   28.74    3.65
   1  -5   3   38.93    4.62
  -2   5  -3  370.09   23.20
  -2   5  -3  406.32   23.47
   2  -5   3  378.40   22.99
  -3   5  -3   51.74    6.63
  -3   5  -3   51.46    5.29
  -4   5  -3   42.21    5.42
  -4   5  -3   46.00    7.35
  -5   5  -3  175.79   12.79
  -5   5  -3  195.43   15.43
  -6   5  -3   -1.60    2.60
  -6   5  -3    2.61    5.02
  -7   5  -3  398.09   27.69
  -8   5  -3   33.04    9.10
   8  -5   3   65.06    9.92
  -9   5  -3    1.82    8.89
  -9  -4   3   -1.31    5.83
  -8  -4   3  162.40   14.03
  -7  -4   3    5.69    3.92
  -6  -4   3  262.20   17.50
  -6  -4   3  273.54   14.96
  -6  -4   3  236.81   15.59
  -5  -4   3  389.10   21.45
  -5  -4   3  300.80   21.11
  -5  -4   3  396.28   22.65
  -4  -4   3    4.41    2.26
  -4  -4   3   -1.81    1.66
  -4  -4   3    2.21    2.30
   3   4  -3   57.11    5.04
  -3  -4   3   41.94    4.58
  -3  -4   3   46.89    4.94
   2   4  -3    5.82    1.94
  -2  -4   3    3.72    1.96
  -2  -4   3    2.11    1.78
   1   4  -3  206.84   12.65
  -1  -4   3  202.26   12.85
  -1  -4   3  188.75   12.51
  -1  -4   3  199.68   12.70
   0   4  -3  453.34   26.66
   0   4  -3  437.06   26.37
   0  -4   3  485.69   27.55
  -1   4  -3  236.35   15.31
  -1   4  -3  258.81   15.55
  -2   4  -3  610.11   33.32
  -2   4  -3  533.57   33.98
   2  -4   3  584.23   33.18
  -3   4  -3  319.25   19.20
  -3   4  -3  309.88   20.61
  -4   4  -3   31.85    5.93
  -4   4  -3   27.19    3.93
  -5   4  -3   10.67    4.52
  -5   4  -3   13.03    3.03
  -6   4  -3   94.86   10.06
  -7   4  -3   78.09   10.59
   7  -4   3   81.79    7.08
  -8   4  -3  174.59   16.25
  -9  -3   3    6.95    5.56
  -8  -3   3   46.59    7.22
  -7  -3   3   40.10    6.13
  -6  -3   3  155.62    9.12
  -6  -3   3  142.60   11.25
  -5  -3   3  170.40   11.94
  -5  -3   3  192.00   12.94
  -5  -3   3  201.77   11.64
  -4  -3   3   28.15    3.72
  -4  -3   3   28.12    3.97
  -4  -3   3   31.53    3.91
   3   3  -3 1239.89   68.74
  -3  -3   3 1244.43   68.20
  -3  -3   3 1211.83   68.20
   2   3  -3 1797.25   95.02
  -2  -3   3 1697.49   94.65
  -2  -3   3 1707.53   95.06
  -2  -3   3 1690.52   94.53
   1   3  -3  262.72   15.70
  -1  -3   3  252.80   15.59
  -1  -3   3  251.93   15.45
  -1  -3   3  269.38   16.53
   0   3  -3 2474.41  133.96
   0  -3   3 2406.65  133.79
   0  -3   3 2498.59  134.05
   0  -3   3 2417.63  133.64
  -1   3  -3   31.76    3.46
  -1   3  -3   40.20    5.21
   1  -3   3   28.19    3.31
   1  -3   3   33.41    4.81
  -2   3  -3 3282.33  171.03
  -2   3  -3 2991.86  172.12
   2  -3   3 3137.54  170.88
   2  -3   3 3125.29  171.04
  -3   3  -3 1238.82   68.26
  -3   3  -3 1246.49   69.71
   3  -3   3 1209.65   68.09
  -4   3  -3  530.82   31.62
  -4   3  -3  546.86   30.20
   4  -3   3  493.86   29.81
  -5   3  -3 2007.86  111.99
  -6   3  -3  180.32   14.59
   6  -3   3  199.18   12.26
   7  -3   3  195.52   12.36
  -8   3  -3  148.47   14.88
  -9   3  -3   52.00   10.51
  -9  -2   3   39.18    7.53
  -8  -2   3  489.87   30.83
  -7  -2   3   27.53    3.73
  -7  -2   3   39.50    5.84
  -7  -2   3   29.48    3.12
  -6  -2   3  345.10   19.47
  -6  -2   3  341.05   21.52
   5   2  -3    5.84    1.92
  -5  -2   3    4.90    2.27
  -5  -2   3    5.92    1.55
   4   2  -3  493.29   28.48
  -4  -2   3  507.17   28.31
   3   2  -3 2543.88  130.81
   3   2  -3 2466.32  130.98
  -3  -2   3 2157.29  130.22
   2   2  -3   52.51    4.41
   2   2  -3   52.30    4.57
  -2  -2   3   53.88    4.61
  -2  -2   3   54.02    4.61
   1   2  -3 3029.98  168.64
   1   2  -3 3028.04  168.35
  -1  -2   3 3180.49  168.38
  -1  -2   3 3145.53  168.76
   0   2  -3 2144.94  115.03
   0  -2   3 2083.75  114.93
   0  -2   3 2063.73  114.31
   0  -2   3 2093.18  114.50
  -1   2  -3    6.94    2.70
   1  -2   3    9.23    2.73
   1  -2   3    7.78    1.66
   1  -2   3    5.14    1.55
  -2   2  -3 1300.15   71.78
   2  -2   3 1282.53   70.74
   2  -2   3 1249.25   70.20
   2  -2   3 1283.99   70.36
  -3   2  -3  244.93   16.18
   3  -2   3  255.33   14.97
   3  -2   3  254.39   14.90
  -4   2  -3  952.79   55.39
   4  -2   3  964.96   53.83
   4  -2   3 1003.90   53.93
  -5   2  -3  287.30   19.55
   5  -2   3  320.09   17.70
   5  -2   3  294.15   17.36
  -6   2  -3   47.03    7.02
  -7   2  -3  332.73   22.88
  -8   2  -3   24.42    6.73
  -9   2  -3   15.91    7.34
 -10  -1   3    3.39    5.35
  -9  -1   3  306.73   21.32
  -8  -1   3 1074.72   62.02
   7   1  -3   29.98    3.68
  -7  -1   3   21.51    4.60
  -7  -1   3   25.49    3.05
   6   1  -3 1856.98  103.55
  -6  -1   3 1948.37  104.79
  -6  -1   3 1862.44  102.96
   5   1  -3   98.38    7.52
  -5  -1   3  103.03    8.51
  -5  -1   3  105.85    6.59
   4   1  -3  678.85   43.01
  -4  -1   3  837.31   42.10
   3   1  -3   35.92    3.87
   3   1  -3   33.62    4.12
  -3  -1   3   43.00    3.75
  -3  -1   3   34.86    3.82
   2   1  -3  179.56   10.74
   2   1  -3  179.19   10.81
  -2  -1   3  150.98   10.43
  -2  -1   3  175.31   10.80
   1   1  -3 3579.60  193.05
   1   1  -3 3624.19  192.30
  -1  -1   3 3411.62  192.50
   0   1  -3  303.71   17.81
   0  -1   3  312.20   17.75
   0  -1   3  311.04   18.48
  -1   1  -3    4.30    2.14
  -1   1  -3    4.43    1.30
   1  -1   3    1.52    1.64
   1  -1   3    4.26    1.36
  -2   1  -3  964.85   54.24
   2  -1   3  936.31   53.57
   2  -1   3  981.68   53.00
   2  -1   3  969.75   53.10
  -3   1  -3  597.27   35.21
   3  -1   3  591.16   33.90
   3  -1   3  641.12   33.95
  -4   1  -3  130.79   10.87
   4  -1   3  124.86    7.67
  -5   1  -3   43.91    6.20
  -6   1  -3    8.94    4.29
  -7   1  -3  310.89   21.83
  -8   1  -3  127.65   13.38
  -9   1  -3   73.80   13.54
 -10   0   3    2.82    4.97
  -9   0   3    5.00    4.15
  -8   0   3   56.22    5.23
  -7   0   3   18.79    4.01
  -7   0   3   16.26    2.87
   6   0  -3  951.86   57.10
  -6   0   3 1063.27   56.41
  -6   0   3  971.20   55.01
  -5   0   3  598.02   33.45
  -5   0   3  563.30   32.36
  -4   0   3  326.81   18.61
   3   0  -3  348.13   21.33
  -3   0   3  405.10   20.79
  -3   0   3  343.50   21.31
   2   0  -3  356.72   24.10
  -2   0   3  480.35   23.98
  -2   0   3  438.23   24.34
   1   0  -3  108.16    7.87
   1   0  -3  143.59    8.28
  -1   0   3  126.82    8.04
  -1   0   3  119.62    7.67
   0   0  -3  422.98   25.27
   0   0  -3  364.91   23.61
   0   0   3  457.20   24.60
   0   0   3  435.63   23.62
  -1   0  -3  530.75   30.67
  -1   0  -3  585.11   31.79
   1   0   3  537.04   30.57
  -2   0  -3  257.93   14.35
  -2   0  -3  256.86   15.47
   2   0   3  230.83   14.21
  -3   0  -3  865.68   50.52
   3   0   3  955.45   48.92
   3   0   3  861.41   48.98
  -4   0  -3   83.65    7.54
  -5   0  -3  580.73   34.83
  -6   0  -3   -0.53    3.65
  -7   0  -3  219.19   17.18
  -8   0  -3   54.97    9.00
 -10   1   3    9.19    5.30
  -9   1   3   45.76    6.75
  -8   1   3   20.96    4.47
  -8   1   3   21.30    3.64
  -7   1   3    6.50    2.28
  -7   1   3   11.68    3.22
  -6   1   3  178.00   11.66
  -6   1   3  165.19   10.84
  -5   1   3   22.16    3.27
  -5   1   3   22.56    2.88
   4  -1  -3  480.82   24.69
  -4   1   3  424.21   24.46
  -4   1   3  383.21   24.87
  -4   1   3  438.04   24.82
   3  -1  -3 1742.01   88.45
   3  -1  -3 1585.37   88.74
  -3   1   3 1645.69   88.46
  -3   1   3 1502.28   88.72
   2  -1  -3   19.85    2.39
   2  -1  -3   16.07    2.31
  -2   1   3   18.58    2.19
  -2   1   3   17.41    2.18
   1  -1  -3  442.02   24.91
   1  -1  -3  412.71   24.13
  -1   1   3  441.73   24.28
  -1   1   3  438.62   24.84
   0   1   3  673.70   35.95
   0   1   3  627.06   36.52
  -1  -1  -3 2092.90  115.85
   1   1   3 2145.13  114.84
   1   1   3 2104.52  115.51
  -2  -1  -3  919.92   57.05
  -2  -1  -3 1096.41   58.29
   2   1   3 1113.45   56.87
  -3  -1  -3  459.63   27.17
  -4  -1  -3  834.86   47.94
  -5  -1  -3  379.75   24.14
  -6  -1  -3  112.35   12.13
  -7  -1  -3  184.99   15.38
  -8  -1  -3   29.57    8.24
 -10   2   3   11.20    5.04
  -9   2   3  234.34   16.72
  -9   2   3  241.82   15.81
  -8   2   3  412.20   27.56
  -8   2   3  386.39   24.44
  -7   2   3   36.39    4.47
  -7   2   3   39.29    5.10
  -6   2   3  816.98   45.80
  -6   2   3  808.03   45.83
  -5   2   3  125.44    8.50
  -5   2   3  127.05    8.42
  -4   2   3 1765.91   99.35
  -4   2   3 1836.81   99.11
  -4   2   3 1835.37   99.34
   3  -2  -3  448.71   26.17
   3  -2  -3  482.25   26.39
  -3   2   3  468.36   26.47
  -3   2   3  471.76   26.58
   2  -2  -3  742.80   40.36
   2  -2  -3  681.50   40.15
  -2   2   3  780.08   40.62
  -2   2   3  713.35   40.40
   1  -2  -3 2334.97  135.93
   1  -2  -3 2466.97  136.72
  -1   2   3 2714.53  136.38
  -1   2   3 2503.87  136.54
   0  -2  -3    6.64    1.31
   0  -2  -3    9.95    2.79
   0   2   3    6.91    1.59
   0   2   3    9.31    1.95
  -1  -2  -3  410.20   23.37
  -1  -2  -3  360.26   22.22
   1   2   3  452.97   22.99
   1   2   3  383.97   22.92
  -2  -2  -3   49.48    4.73
  -2  -2  -3   33.58    3.41
   2   2   3   47.73    3.27
  -4  -2  -3  410.24   25.19
  -5  -2  -3   12.86    4.39
  -6  -2  -3   75.93    9.03
  -7  -2  -3  108.45   12.12
  -8  -2  -3   34.57    8.58
 -10   3   3  178.35   14.50
  -9   3   3  338.79   21.50
  -8   3   3   -7.29    2.35
  -8   3   3   -0.05    2.64
  -7   3   3  345.69   21.25
  -7   3   3  344.23   20.83
  -6   3   3  396.25   23.15
  -5   3   3   65.55    5.70
  -5   3   3   66.46    5.02
  -5   3   3   71.27    5.57
  -4   3   3 1065.04   60.37
  -4   3   3 1085.12   59.54
  -4   3   3 1104.86   59.96
   3  -3  -3  597.68   30.97
  -3   3   3  537.13   31.70
  -3   3   3  535.73   31.06
   2  -3  -3 1409.21   76.41
  -2   3   3 1391.90   77.11
  -2   3   3 1399.49   76.71
   1  -3  -3 1308.78   72.71
   1  -3  -3 1265.11   73.27
  -1   3   3 1347.62   72.61
  -1   3   3 1395.13   73.24
   0  -3  -3   33.28    4.19
   0  -3  -3   34.38    2.93
   0   3   3   38.63    3.19
   0   3   3   35.14    3.43
  -1  -3  -3  814.06   45.24
   1   3   3  818.98   44.75
   1   3   3  783.90   44.94
  -2  -3  -3  518.72   29.00
  -2  -3  -3  467.32   27.42
   2   3   3  506.11   28.14
  -3  -3  -3    7.30    1.83
  -3  -3  -3    7.26    2.97
   3   3   3    7.62    1.48
  -4  -3  -3  185.21   13.51
  -5  -3  -3    2.71    3.94
  -6  -3  -3  346.50   23.73
  -7  -3  -3  388.68   26.85
 -10   4   3   15.29    6.04
  -9   4   3   17.38    4.77
  -9   4   3   17.74    4.64
  -8   4   3   24.40    4.25
  -8   4   3   15.82    4.49
  -7   4   3  268.00   16.56
  -7   4   3  268.34   17.52
  -6   4   3  259.61   15.21
  -6   4   3  244.64   16.35
  -5   4   3  227.48   13.21
  -5   4   3  221.21   14.56
  -4   4   3  525.35   29.87
  -4   4   3  494.54   28.21
  -4   4   3  516.86   28.67
  -3   4   3  692.20   39.43
  -2   4   3  185.21   11.89
   1  -4  -3   99.08    7.17
  -1   4   3   96.44    6.99
  -1   4   3   95.31    5.98
   0  -4  -3   -0.18    1.83
   0   4   3    1.06    1.32
   0   4   3    1.12    1.12
  -1  -4  -3 1527.04   85.32
  -1  -4  -3 1610.21   86.29
   1   4   3 1553.53   86.01
  -2  -4  -3  763.60   42.47
  -2  -4  -3  739.80   40.92
   2   4   3  727.71   41.62
  -3  -4  -3   39.13    3.45
  -3  -4  -3   35.27    5.33
  -4  -4  -3  255.18   17.39
  -5  -4  -3   83.00    9.32
  -6  -4  -3    5.60    4.89
  -7  -4  -3   68.07   10.15
  -9   5   3   55.51    9.02
  -9   5   3   59.69    7.30
  -8   5   3   16.41    3.64
  -8   5   3    5.72    3.80
  -7   5   3  192.41   14.11
  -7   5   3  200.48   12.71
  -6   5   3  108.76    9.39
  -6   5   3  123.26    7.90
  -6   5   3  117.53    8.36
  -5   5   3  336.13   19.08
  -5   5   3  318.50   21.04
  -5   5   3  353.72   19.43
  -4   5   3  937.37   53.31
  -3   5   3  826.53   47.14
  -2   5   3  459.84   27.23
   1  -5  -3  692.56   39.25
  -1   5   3  690.02   38.29
  -1   5   3  704.59   39.86
   0  -5  -3   51.53    4.80
   0   5   3   46.98    3.99
   0   5   3   48.24    4.90
  -1  -5  -3  633.81   36.63
   1   5   3  648.66   36.75
  -2  -5  -3   13.12    3.45
   2   5   3   11.33    2.81
  -3  -5  -3 1145.42   67.13
  -3  -5  -3 1293.93   69.43
   3   5   3 1254.74   68.06
  -4  -5  -3  293.34   19.75
  -5  -5  -3   80.11    9.45
  -6  -5  -3   33.62    7.51
 -10   6   3  261.33   19.80
  -9   6   3  358.25   24.20
  -8   6   3    0.99    3.81
  -8   6   3   -1.53    4.15
  -7   6   3  308.32   18.60
  -7   6   3  291.47   20.15
  -6   6   3  106.21    9.41
  -5   6   3  563.64   33.83
  -4   6   3  438.90   26.90
  -3   6   3  214.91   14.60
  -2   6   3  905.55   51.79
   1  -6  -3  311.92   18.45
   1  -6  -3  339.87   19.47
  -1   6   3  321.37   20.29
   0  -6  -3  135.82    9.50
  -1  -6  -3   78.82    6.88
   1   6   3   76.67    7.11
  -2  -6  -3    3.67    2.88
   2   6   3    2.56    2.49
  -3  -6  -3  302.39   19.34
   3   6   3  282.23   18.12
  -4  -6  -3   88.81   10.66
  -5  -6  -3  159.71   14.00
  -6  -6  -3   65.98    9.48
  -9   7   3    8.37    5.22
  -8   7   3   95.10   10.33
  -7   7   3  135.74   11.89
  -5   7   3   17.88    4.55
  -4   7   3   25.54    4.89
  -3   7   3  180.43   13.33
  -2   7   3   46.50    6.36
   1  -7  -3   28.75    4.22
   1  -7  -3   23.14    2.99
  -1   7   3   35.79    5.45
   0  -7  -3   17.50    3.56
   0   7   3   10.28    3.53
  -1  -7  -3  163.42   11.61
   1   7   3  167.51   12.38
  -2  -7  -3   76.30    7.82
   2   7   3   82.55    7.89
  -3  -7  -3   11.39    4.19
   3   7   3    6.43    3.92
  -4  -7  -3  120.25   11.45
  -5  -7  -3  101.86   11.71
  -9   8   3   -8.08    5.04
  -8   8   3    8.55    5.07
  -7   8   3  203.72   16.18
  -6   8   3  129.07   11.86
  -5   8   3  181.89   14.28
  -3   8   3    4.40    3.62
  -2   8   3  266.06   18.47
  -1   8   3    3.66    3.64
   0  -8  -3  337.26   21.00
   0   8   3  344.82   22.51
  -1  -8  -3  740.95   42.24
   1   8   3  717.05   43.24
  -2  -8  -3    5.35    4.20
   2   8   3    6.60    3.99
   3   8   3  219.91   15.94
  -4  -8  -3   96.56   10.83
  -5  -8  -3   16.60    7.21
  -8   9   3  145.20   14.27
  -7   9   3   71.86   10.44
  -6   9   3   23.99    5.44
  -5   9   3  651.43   40.38
  -4   9   3  303.56   21.43
  -3   9   3  113.36   11.15
   0  -9  -3  304.67   19.46
   0   9   3  293.88   20.94
  -1  -9  -3   12.68    4.63
   1   9   3   17.38    5.13
  -2  -9  -3  210.87   16.16
   2   9   3  233.89   17.17
  -3  -9  -3  410.27   26.88
  -4  -9  -3   33.05    7.89
  -7  10   3   45.15    8.57
  -6  10   3   55.61    9.01
  -5  10   3  209.66   17.31
  -4  10   3   -1.06    4.43
  -3  10   3  359.53   25.22
  -2  10   3  129.80   12.81
  -1  10   3   21.42    6.26
   0  10   3   10.87    5.85
   1  10   3    0.02    5.31
   2  10   3   -0.30    6.99
  -5  11   3   -5.19    4.59
  -4  11   3    7.41    5.34
  -2  11   3   17.27    6.63
  -1  11   3    6.47    5.76
   0  11   3    4.86    6.56
   1  11   3  191.59   18.16
  -1  12   3  326.62   26.02
  -3 -12   4    7.16    7.92
  -1  12  -4   41.83   11.94
  -2  12  -4   96.24   12.97
  -3  12  -4   38.58    8.59
  -4  12  -4   36.07   12.23
  -4 -11   4   57.40    9.81
  -4 -11   4   57.36    8.43
  -3 -11   4  125.04   13.56
  -3 -11   4  109.17   11.09
  -2 -11   4   12.20    4.81
  -2 -11   4   16.70    6.34
  -1 -11   4   19.83    6.68
  -1 -11   4   24.65    4.90
   0  11  -4   85.09   11.45
   0 -11   4   83.71    7.74
  -1  11  -4  139.80   14.30
   1 -11   4  171.00   11.24
  -2  11  -4  414.56   28.62
  -3  11  -4   10.26    5.68
  -4  11  -4  305.42   23.69
  -5  11  -4  109.23   13.22
  -6  11  -4   32.30    9.28
  -5 -10   4    6.51    5.83
  -4 -10   4  292.17   21.86
  -4 -10   4  301.17   20.47
  -3 -10   4  320.14   23.60
  -3 -10   4  358.30   23.25
  -2 -10   4   48.12    8.05
  -2 -10   4   69.02    7.39
  -1 -10   4  467.13   28.00
   0  10  -4   12.77    5.18
  -1  10  -4  309.86   23.11
  -1  10  -4  350.01   20.59
  -2  10  -4  117.26    8.79
  -2  10  -4  107.98   11.63
  -3  10  -4  519.83   30.78
  -3  10  -4  544.47   34.44
  -4  10  -4  784.78   49.41
  -4  10  -4  827.14   46.24
  -5  10  -4    2.57    5.30
  -6  10  -4  257.94   20.35
  -7  10  -4   22.13    7.61
  -6  -9   4   91.01   10.82
  -5  -9   4  172.85   15.49
  -5  -9   4  170.85   14.08
  -4  -9   4  172.87   14.12
  -4  -9   4  150.38   12.63
  -3  -9   4  248.92   16.42
  -3  -9   4  221.71   17.28
  -2  -9   4  366.79   23.65
  -2  -9   4  343.07   21.98
   1   9  -4  219.70   14.85
   0   9  -4    4.61    3.59
   0   9  -4   -0.12    2.43
  -1   9  -4   46.35    5.15
  -1   9  -4   38.03    6.84
  -2   9  -4    4.18    2.58
  -2   9  -4   10.06    4.96
  -3   9  -4    8.05    4.28
  -3   9  -4    3.21    3.21
  -4   9  -4   29.59    5.02
  -4   9  -4   25.36    6.26
  -5   9  -4    4.61    4.59
  -5   9  -4    3.73    5.80
  -6   9  -4  204.92   16.09
  -6   9  -4  159.90   14.89
  -7   9  -4   86.80   10.91
  -7  -8   4  179.69   15.39
  -6  -8   4  185.62   14.93
  -5  -8   4    3.34    3.73
  -5  -8   4    4.15    5.31
  -4  -8   4  429.14   26.51
  -4  -8   4  417.90   27.14
  -3  -8   4   79.80    9.17
  -3  -8   4   75.33    7.56
   2   8  -4  301.12   18.92
  -2  -8   4  278.63   19.49
   0   8  -4   19.54    3.82
   0   8  -4   17.10    4.44
  -1   8  -4  852.51   47.81
  -1   8  -4  825.57   49.41
  -2   8  -4  558.03   32.42
  -2   8  -4  548.57   34.14
  -3   8  -4   44.23    6.73
  -3   8  -4   46.33    5.61
  -4   8  -4  397.66   24.69
  -4   8  -4  375.89   25.32
  -5   8  -4   18.00    5.89
  -6   8  -4  258.63   18.65
  -6   8  -4  253.35   20.48
  -7   8  -4  104.93   15.08
   8  -8   4  139.51   12.92
  -6  -7   4   80.90    9.22
  -5  -7   4    4.34    3.46
  -5  -7   4    7.79    4.84
  -4  -7   4 1046.35   58.66
  -4  -7   4  987.83   58.13
  -3  -7   4  544.95   32.85
   2   7  -4  640.14   37.52
  -2  -7   4  643.03   37.97
   1   7  -4  163.58   11.48
   0   7  -4  102.79    8.14
   0   7  -4  112.28    9.47
  -1   7  -4  722.23   41.30
  -1   7  -4  717.94   42.46
  -2   7  -4  180.40   13.60
  -2   7  -4  187.00   12.68
  -3   7  -4  565.82   33.30
  -3   7  -4  540.77   33.58
  -4   7  -4  688.79   41.82
  -4   7  -4  720.17   42.71
  -5   7  -4    4.00    5.52
  -5   7  -4   -2.60    3.14
  -6   7  -4  161.78   12.48
  -6   7  -4  134.35   15.69
  -7   7  -4   39.09   10.91
  -8   7  -4  115.75   17.38
   8  -7   4  115.07   11.96
  -8  -6   4    9.98    5.64
  -7  -6   4  117.80   11.38
  -6  -6   4   59.52    7.51
  -6  -6   4   42.07    5.58
  -5  -6   4  441.20   26.88
  -5  -6   4  419.69   26.64
  -4  -6   4  499.51   29.45
  -4  -6   4  471.40   31.09
   3   6  -4    4.30    2.62
  -3  -6   4    7.05    4.39
   2   6  -4 1128.15   63.52
  -2  -6   4 1124.40   66.02
   1   6  -4  415.95   24.92
   0   6  -4  488.47   30.34
   0   6  -4  490.09   28.75
  -1   6  -4  250.17   15.90
  -1   6  -4  250.12   19.15
  -2   6  -4  208.87   15.01
  -2   6  -4  235.82   15.15
  -3   6  -4  858.73   50.17
  -3   6  -4  883.26   51.13
  -4   6  -4   51.09    8.80
  -4   6  -4   54.89    6.33
  -5   6  -4  127.94   13.05
  -5   6  -4  122.70   10.11
  -6   6  -4   51.12    9.55
   7  -6   4    3.88    3.67
  -8   6  -4    1.19    8.85
  -8  -5   4  135.41   15.42
  -7  -5   4  157.26   13.34
  -7  -5   4  175.37   10.45
  -6  -5   4   -1.26    3.75
  -6  -5   4    1.02    2.82
  -5  -5   4  319.64   20.15
  -5  -5   4  295.90   19.65
  -4  -5   4  111.61    9.34
   3   5  -4  905.36   51.40
  -3  -5   4  877.04   50.67
   2   5  -4  647.11   37.25
  -2  -5   4  637.89   37.10
   1   5  -4   14.25    3.14
  -1  -5   4   20.77    3.56
   0   5  -4   49.37    4.87
  -1   5  -4   27.87    4.32
  -1   5  -4   23.60    3.88
  -2   5  -4   30.42    5.17
  -2   5  -4   21.09    4.06
  -3   5  -4  163.24   10.86
  -3   5  -4  124.88   12.21
  -4   5  -4   21.85    4.08
  -4   5  -4   27.27    7.45
  -5   5  -4  223.94   18.08
  -6   5  -4  344.91   24.18
   6  -5   4  310.41   20.08
  -7   5  -4   69.64   10.82
   7  -5   4   78.85    7.71
  -8   5  -4   22.32    8.76
  -9   5  -4   47.93   12.68
  -9  -4   4    0.29    5.50
  -8  -4   4   88.82   10.22
  -7  -4   4  162.92   13.30
  -7  -4   4  176.22   10.48
  -6  -4   4    1.60    2.11
  -6  -4   4   -1.05    2.54
  -5  -4   4    7.32    3.08
  -5  -4   4   12.53    3.75
   4   4  -4  129.62    9.59
  -4  -4   4  112.50    9.28
   3   4  -4   34.95    4.37
  -3  -4   4   45.46    5.41
   2   4  -4 1123.91   63.52
  -2  -4   4 1141.83   63.25
   1   4  -4   39.75    4.24
  -1  -4   4   39.85    4.33
   0   4  -4 2166.15  119.68
   0  -4   4 2162.17  119.33
   0  -4   4 2194.66  119.89
  -1   4  -4 1072.67   58.46
   1  -4   4 1001.66   57.29
   1  -4   4 1004.49   58.27
  -2   4  -4    7.11    3.53
  -3   4  -4  469.21   29.60
  -4   4  -4  168.07   14.03
   4  -4   4  169.17   11.33
  -5   4  -4  708.52   43.17
   5  -4   4  697.51   40.07
  -6   4  -4  255.64   19.93
   6  -4   4  263.10   16.43
  -7   4  -4  120.13   13.75
   7  -4   4  117.67    9.28
  -8   4  -4  468.17   32.89
  -9   4  -4   78.66   13.60
  -9  -3   4   -1.98    5.00
  -8  -3   4   28.55    6.02
  -7  -3   4  298.08   20.25
  -7  -3   4  303.88   17.49
  -6  -3   4   12.94    2.26
  -6  -3   4    9.77    3.55
  -5  -3   4 1345.98   75.78
  -5  -3   4 1354.36   74.58
  -4  -3   4  734.23   41.76
   3   3  -4   16.39    3.33
  -3  -3   4   21.11    3.58
   2   3  -4 1301.57   73.80
  -2  -3   4 1350.99   73.45
   1   3  -4   16.70    3.16
  -1  -3   4   12.44    2.54
  -1  -3   4   14.63    2.91
  -1  -3   4   12.82    2.69
   0   3  -4 2948.11  156.15
   0  -3   4 2768.57  155.53
   0  -3   4 2824.81  155.32
  -1   3  -4  768.95   45.31
   1  -3   4  779.92   44.02
   1  -3   4  781.93   43.80
   1  -3   4  789.61   45.06
  -2   3  -4 1157.87   66.24
   2  -3   4 1161.27   64.88
   2  -3   4 1156.43   64.24
  -3   3  -4 1455.16   81.73
   3  -3   4 1424.01   79.39
  -4   3  -4  320.87   21.47
   4  -3   4  312.85   18.90
  -5   3  -4  102.26   10.88
   5  -3   4  125.46    8.65
  -6   3  -4  101.56   11.83
   6  -3   4  124.78    8.73
  -7   3  -4   39.75    8.34
  -8   3  -4   66.65   10.63
  -9  -2   4   -1.78    4.39
  -8  -2   4  435.71   27.03
  -8  -2   4  404.09   23.86
  -7  -2   4   20.49    2.85
  -7  -2   4   25.72    5.18
  -6  -2   4  327.43   18.50
  -6  -2   4  308.76   20.34
  -5  -2   4 1331.57   80.60
  -5  -2   4 1556.25   79.44
   4   2  -4   36.64    4.48
   4   2  -4   36.77    4.21
  -4  -2   4   41.22    4.59
   3   2  -4 2087.54  113.95
   3   2  -4 2216.85  114.51
  -3  -2   4 1925.76  113.71
   2   2  -4 1669.65   92.51
  -2  -2   4 1650.25   92.38
  -2  -2   4 1724.08   92.94
   1   2  -4    2.47    1.78
   1   2  -4    3.52    1.69
  -1  -2   4    5.98    2.14
  -1  -2   4    3.10    1.90
   0   2  -4  869.15   49.53
   0   2  -4  899.62   50.68
   0  -2   4  896.31   50.35
   0  -2   4  891.29   49.46
  -1   2  -4   10.91    3.91
   1  -2   4   17.11    3.83
   1  -2   4   11.82    2.48
   1  -2   4   13.62    2.60
  -2   2  -4 1077.87   62.39
   2  -2   4 1099.59   60.43
   2  -2   4 1097.97   60.63
  -3   2  -4  719.44   42.23
   3  -2   4  705.17   40.30
   3  -2   4  726.00   40.20
  -4   2  -4  145.19   11.98
   4  -2   4  154.00    9.79
   4  -2   4  151.58    9.93
  -5   2  -4  448.37   29.08
   5  -2   4  467.82   26.26
  -6   2  -4   80.53   10.07
  -7   2  -4   37.87    7.80
  -8   2  -4    7.66    6.99
 -10  -1   4  288.23   21.11
  -9  -1   4    1.27    4.20
  -8  -1   4  898.71   51.09
  -8  -1   4  937.99   53.51
  -7  -1   4  100.74    8.70
  -7  -1   4   90.66    6.65
  -6  -1   4  393.20   24.66
  -6  -1   4  412.17   23.12
  -5  -1   4   22.37    2.74
   4   1  -4   93.32    8.39
   4   1  -4  116.51    8.61
  -4  -1   4  136.50    7.81
   3   1  -4 1020.83   63.69
   3   1  -4 1185.04   64.00
  -3  -1   4 1228.51   63.37
   2   1  -4  202.08   13.68
   2   1  -4  229.40   13.84
  -2  -1   4  207.91   13.48
  -2  -1   4  237.38   13.92
   1   1  -4   11.60    2.57
   1   1  -4    6.66    2.17
  -1  -1   4    9.89    2.66
  -1  -1   4   13.28    2.53
   0   1  -4  655.63   38.79
   0   1  -4  657.02   37.66
   0  -1   4  693.39   38.60
  -1   1  -4  463.73   27.23
  -1   1  -4  437.81   25.37
   1  -1   4  458.42   26.32
   1  -1   4  417.99   25.20
  -2   1  -4   11.09    3.48
   2  -1   4   10.81    2.09
   2  -1   4    9.15    2.38
  -3   1  -4  250.49   16.71
   3  -1   4  259.11   14.83
   3  -1   4  237.07   14.69
  -4   1  -4    8.53    3.71
   4  -1   4   14.81    2.37
   4  -1   4   13.04    2.12
  -5   1  -4  659.11   39.70
  -7   1  -4  115.10   12.62
  -8   1  -4  146.72   21.26
 -10   0   4    5.61    6.28
  -9   0   4    4.55    4.13
  -8   0   4   81.54    6.88
  -8   0   4   93.82    9.13
  -7   0   4  389.98   24.24
  -7   0   4  393.37   22.92
  -6   0   4    4.31    1.72
  -6   0   4    1.62    2.23
  -5   0   4  341.11   19.82
  -5   0   4  309.01   18.77
   4   0  -4  456.64   28.42
  -4   0   4  520.28   27.71
   3   0  -4  158.90   12.19
   3   0  -4  202.33   12.36
  -3   0   4  214.76   11.71
  -3   0   4  188.05   12.21
   2   0  -4  340.14   21.97
   2   0  -4  419.83   22.28
  -2   0   4  369.87   21.50
   1   0  -4  196.01   11.98
   1   0  -4  156.24   11.41
  -1   0   4  181.46   10.99
  -1   0   4  182.40   11.64
   0   0  -4  800.71   50.39
   0   0  -4  868.00   51.65
   0   0   4 1011.30   50.39
   0   0   4  952.20   51.49
  -1   0  -4 1130.14   61.37
  -1   0  -4  951.72   59.61
   1   0   4 1127.98   59.54
   1   0   4 1119.80   60.43
  -2   0  -4  368.19   21.99
  -2   0  -4  365.67   23.46
   2   0   4  414.04   21.93
  -3   0  -4  451.55   32.20
   3   0   4  582.72   28.61
   3   0   4  486.40   28.80
  -4   0  -4   48.55    6.62
  -5   0  -4  459.51   29.00
  -6   0  -4    0.13    4.33
  -7   0  -4  357.46   25.36
 -10   1   4  166.02   13.78
  -9   1   4   38.86    5.42
  -9   1   4   42.07    6.56
  -8   1   4  533.74   31.01
  -8   1   4  487.96   30.39
  -7   1   4    2.97    2.34
  -7   1   4    8.84    2.46
  -6   1   4  851.60   46.73
  -6   1   4  784.64   45.79
  -5   1   4 1169.28   65.21
  -5   1   4 1190.04   65.66
   4  -1  -4   17.82    2.95
  -4   1   4   17.71    2.61
  -4   1   4   14.59    2.77
   3  -1  -4 1437.00   79.91
  -3   1   4 1510.33   79.59
  -3   1   4 1401.34   80.00
   2  -1  -4  175.26   11.02
   2  -1  -4  162.29   10.53
  -2   1   4  167.37   11.01
  -2   1   4  181.63   10.62
   1  -1  -4 4913.21  250.91
   1  -1  -4 4522.06  249.72
  -1   1   4 4897.08  250.70
  -1   1   4 4096.50  249.56
   0  -1  -4  566.16   33.02
   0   1   4  557.37   32.30
  -1  -1  -4  752.43   41.81
  -1  -1  -4  839.91   43.38
   1   1   4  669.92   41.31
  -2  -1  -4  918.59   52.86
  -2  -1  -4 1081.78   54.63
   2   1   4  885.66   52.42
  -3  -1  -4  426.52   25.74
   3   1   4  414.75   23.33
  -4  -1  -4   63.62    7.51
  -5  -1  -4  158.11   12.92
  -6  -1  -4   23.24    5.96
  -7  -1  -4  214.19   17.81
  -8  -1  -4   36.35    9.72
 -10   2   4   38.70    6.52
  -9   2   4   28.98    5.13
  -9   2   4   36.80    5.89
  -8   2   4  229.86   15.06
  -8   2   4  209.70   14.48
  -7   2   4  214.84   14.05
  -7   2   4  212.60   13.91
  -6   2   4  975.76   55.59
  -6   2   4  988.45   55.09
  -5   2   4   29.26    3.56
  -5   2   4   26.42    3.27
   4  -2  -4  747.00   41.59
  -4   2   4  753.57   41.67
  -4   2   4  720.20   41.68
   3  -2  -4  586.77   33.29
  -3   2   4  558.57   33.34
  -3   2   4  627.13   33.52
  -2   2   4   59.71    4.74
  -2   2   4   54.61    5.03
   1  -2  -4  195.73   12.51
   1  -2  -4  230.68   14.11
  -1   2   4  224.89   13.68
  -1   2   4  213.50   12.99
   0  -2  -4   61.20    6.37
   0  -2  -4   54.23    4.41
   0   2   4   60.04    5.06
   0   2   4   72.29    5.00
  -1  -2  -4 1548.38   87.95
   1   2   4 1617.73   86.72
  -2  -2  -4  442.29   28.55
  -2  -2  -4  539.92   30.23
   2   2   4  545.94   28.55
  -3  -2  -4    3.55    1.92
  -3  -2  -4   -0.72    2.87
   3   2   4    2.73    1.25
  -4  -2  -4  213.76   15.55
  -5  -2  -4  260.82   18.78
  -6  -2  -4   42.03    8.02
  -7  -2  -4   25.49    7.60
 -10   3   4   11.99    5.11
  -9   3   4   86.29    8.62
  -9   3   4   78.37    8.19
  -8   3   4  210.54   14.25
  -8   3   4  216.79   14.74
  -7   3   4   11.48    2.85
  -7   3   4   10.74    3.13
  -6   3   4  267.07   15.99
  -6   3   4  257.12   16.58
  -5   3   4    2.48    1.54
  -5   3   4    4.00    2.07
  -5   3   4    3.52    2.14
   4  -3  -4  588.22   33.07
  -4   3   4  597.86   33.83
  -4   3   4  580.24   33.36
   3  -3  -4 1371.33   74.62
  -3   3   4 1396.20   75.39
  -3   3   4 1315.63   74.82
   2  -3  -4   49.64    4.34
  -2   3   4   45.25    4.61
  -2   3   4   58.06    4.72
   1  -3  -4  315.37   19.81
  -1   3   4  349.97   19.33
  -1   3   4  309.49   18.86
   0  -3  -4 1160.40   67.54
   0   3   4 1200.83   66.61
   0   3   4 1255.65   66.78
  -1  -3  -4  247.40   15.37
  -1  -3  -4  209.74   13.66
   1   3   4  256.32   14.36
  -2  -3  -4  216.79   14.71
   2   3   4  218.84   13.18
  -3  -3  -4  102.39    7.81
  -3  -3  -4  123.34   10.09
   3   3   4  129.11    7.59
  -4  -3  -4  380.19   24.57
  -5  -3  -4  727.24   43.84
  -6  -3  -4    7.99    5.64
  -7  -3  -4  271.41   21.24
 -10   4   4   -5.86    4.55
  -9   4   4  128.92   11.19
  -9   4   4  126.46   10.54
  -8   4   4  243.94   15.68
  -8   4   4  245.56   16.78
  -7   4   4   98.75    8.57
  -7   4   4   96.62    7.38
  -6   4   4  421.00   25.65
  -6   4   4  422.47   24.25
  -5   4   4  497.87   29.30
  -5   4   4  491.01   27.72
  -4   4   4   21.76    2.16
  -4   4   4   23.43    3.75
  -4   4   4   20.90    2.80
   3  -4  -4  609.38   33.72
  -3   4   4  600.92   35.18
  -3   4   4  615.37   34.17
   2  -4  -4    1.99    1.56
  -2   4   4    3.42    1.39
  -2   4   4    0.73    1.45
   1  -4  -4 2817.82  156.94
  -1   4   4 2924.87  156.88
  -1   4   4 2857.81  155.88
   0  -4  -4  730.74   42.06
   0   4   4  725.30   40.99
   0   4   4  740.17   41.52
  -1  -4  -4  353.88   22.54
   1   4   4  384.88   21.95
  -2  -4  -4  437.46   25.42
  -2  -4  -4  390.63   23.37
   2   4   4  415.94   24.04
  -3  -4  -4   14.17    3.12
  -3  -4  -4   19.35    4.68
   3   4   4   26.81    3.23
  -4  -4  -4   54.95    7.70
  -5  -4  -4   76.59    9.98
  -6  -4  -4  174.03   16.15
 -10   5   4    1.71    5.09
  -9   5   4  213.23   14.81
  -9   5   4  194.63   15.67
  -8   5   4   30.52    7.06
  -8   5   4   48.45    6.14
  -7   5   4  325.44   21.98
  -7   5   4  358.79   20.41
  -6   5   4  848.13   50.77
  -6   5   4  900.49   49.52
  -6   5   4  889.98   48.73
  -5   5   4   90.53    7.93
  -4   5   4  885.19   50.67
  -3   5   4   82.24    7.22
   2  -5  -4  195.75   11.82
  -2   5   4  195.92   11.26
  -2   5   4  197.50   13.27
   1  -5  -4  449.12   26.30
  -1   5   4  433.63   24.96
  -1   5   4  446.89   26.61
   0  -5  -4   20.09    4.09
   0   5   4   22.64    4.02
  -1  -5  -4 1518.41   83.45
   1   5   4 1469.80   82.96
  -2  -5  -4  181.59   13.03
   2   5   4  175.74   11.98
  -3  -5  -4  238.19   16.75
   3   5   4  240.76   14.94
  -4  -5  -4    9.77    5.28
  -5  -5  -4   10.79    6.06
  -6  -5  -4   18.27    7.42
 -10   6   4    2.62    5.86
  -9   6   4   90.83   10.32
  -8   6   4    4.69    4.77
  -8   6   4    8.37    4.42
  -7   6   4  182.09   11.80
  -7   6   4  178.81   14.09
  -6   6   4   14.60    4.11
  -5   6   4    4.81    2.92
  -4   6   4  166.01   12.40
  -3   6   4  320.38   20.59
  -2   6   4    1.76    2.14
   1  -6  -4   15.15    3.71
  -1   6   4   18.17    3.55
  -1   6   4   13.34    3.58
   0  -6  -4   36.10    5.52
   0   6   4   39.49    5.58
  -1  -6  -4  112.06   10.34
   1   6   4  115.40    9.99
  -2  -6  -4  312.01   20.05
   2   6   4  295.87   19.18
  -3  -6  -4   50.17    7.51
   3   6   4   48.14    5.91
  -4  -6  -4  262.92   18.96
  -5  -6  -4   16.95    6.27
  -6  -6  -4   -1.06    7.09
  -9   7   4   65.68    9.52
  -8   7   4   22.03    5.92
  -7   7   4   68.25    8.88
  -6   7   4   39.73    6.72
  -5   7   4  192.80   15.03
  -4   7   4  129.41   10.84
  -3   7   4  116.24   10.12
  -2   7   4   58.48    7.02
   1  -7  -4  580.41   32.55
   1  -7  -4  528.07   33.17
  -1   7   4  557.77   33.74
   0  -7  -4   90.13    8.84
   0   7   4  101.85    9.08
  -1  -7  -4  147.23   11.62
   1   7   4  140.09   11.38
  -2  -7  -4  105.72    9.71
   2   7   4   87.09    8.70
   3   7   4  106.01    9.63
  -4  -7  -4  453.22   29.89
  -5  -7  -4   56.80    9.90
  -9   8   4  119.92   13.13
  -8   8   4   36.96    7.39
  -7   8   4   56.72    8.37
  -6   8   4  305.05   21.48
  -5   8   4    6.33    4.07
  -4   8   4  332.11   22.58
  -2   8   4  477.28   30.34
   1  -8  -4  590.59   34.42
  -1   8   4  604.82   36.68
   0  -8  -4   -1.09    3.92
   0   8   4   -1.84    3.44
  -1  -8  -4  401.38   25.35
   1   8   4  390.06   25.66
  -2  -8  -4   66.34    8.67
   2   8   4   60.74    8.10
  -3  -8  -4  131.61   13.13
   3   8   4  123.86   15.20
  -4  -8  -4   -6.56    6.23
  -8   9   4   29.79    7.34
  -7   9   4  540.53   38.40
  -6   9   4  102.54   11.51
  -5   9   4   89.20   10.52
  -4   9   4  173.68   15.05
  -3   9   4   16.94    5.47
  -2   9   4  158.85   14.12
  -1   9   4    6.64    5.09
   0  -9  -4  203.62   16.19
   0   9   4  230.30   17.25
  -1  -9  -4  150.17   13.56
   1   9   4  157.60   14.40
  -2  -9  -4   69.31   10.11
   2   9   4   68.27    9.97
  -3  -9  -4   20.47    7.51
  -6  10   4    7.50    5.41
  -4  10   4   86.84   11.62
  -3  10   4   66.81    9.98
  -2  10   4    4.45    5.11
  -1  10   4   98.15   12.10
   0  10   4    5.34    5.84
   1  10   4   82.95   11.41
  -4  11   4   44.95    8.89
  -3  11   4   64.36   10.31
  -2  11   4   73.93   11.71
   0  11   4    1.65    7.33
  -3 -12   5   32.79    7.24
  -3 -12   5   12.03    8.29
  -2 -12   5   69.05   11.03
  -2 -12   5   83.98    9.91
  -1 -12   5    7.34    6.39
   0 -12   5  247.45   20.49
  -3  12  -5   47.55   10.11
  -4 -11   5   11.21    7.97
  -4 -11   5    2.49    5.18
  -3 -11   5   90.01   10.03
  -3 -11   5  113.76   13.37
  -2 -11   5   10.08    8.46
  -2 -11   5   12.45    6.10
  -1 -11   5  262.79   20.92
  -1 -11   5  295.65   18.81
   0 -11   5  492.36   32.67
  -1  11  -5   22.45    4.69
  -2  11  -5  599.09   38.81
  -3  11  -5    5.59    5.95
  -4  11  -5   80.37   15.18
  -5  11  -5   16.14    6.86
  -5 -10   5   69.82   10.69
  -5 -10   5   79.10   11.34
  -4 -10   5   30.24    7.96
  -4 -10   5   31.36    6.24
  -3 -10   5  271.75   20.47
  -3 -10   5  277.19   18.87
  -2 -10   5    7.98    3.72
  -2 -10   5    8.03    4.98
   1  10  -5  233.49   16.07
  -1 -10   5  229.47   17.79
   0  10  -5    8.37    3.37
  -1  10  -5  226.28   15.10
  -1  10  -5  209.88   17.23
  -2  10  -5  583.58   37.28
  -3  10  -5   43.33    7.95
  -4  10  -5  241.60   19.33
  -4  10  -5  254.20   17.30
  -5  10  -5   66.50    9.61
  -6  -9   5   93.17   10.86
  -5  -9   5  229.04   16.56
  -5  -9   5  206.31   17.67
  -4  -9   5  298.91   19.83
  -4  -9   5  274.61   21.01
  -3  -9   5   56.50    6.78
  -3  -9   5   55.51    8.38
   2   9  -5   14.67    4.09
  -2  -9   5   10.34    4.82
   1   9  -5   66.82    7.06
  -1  -9   5   78.63    8.89
   0   9  -5   64.42    6.80
  -1   9  -5   55.86   10.09
  -2   9  -5   25.07    6.13
  -2   9  -5   25.35    4.78
  -3   9  -5    0.65    4.33
  -4   9  -5  274.14   20.03
  -4   9  -5  273.92   18.98
  -5   9  -5  192.78   16.40
  -5   9  -5  194.76   16.03
  -6   9  -5    8.73    8.54
   7  -9   5   93.28   11.05
  -7  -8   5   12.75    5.88
  -6  -8   5  233.91   17.55
  -5  -8   5   11.45    4.66
  -5  -8   5    5.82    5.66
  -4  -8   5  181.72   14.80
  -4  -8   5  178.95   14.23
   3   8  -5  103.09    9.50
  -3  -8   5  116.48   10.76
  -2  -8   5   15.29    4.51
   1   8  -5  543.94   31.97
  -1  -8   5  520.35   32.76
   0  -8   5  951.82   55.48
  -1   8  -5   24.71    4.53
  -2   8  -5  741.34   43.46
  -2   8  -5  752.05   44.72
  -3   8  -5   31.99    6.12
  -4   8  -5  531.85   32.75
  -4   8  -5  501.94   32.56
  -5   8  -5  231.28   18.72
   6  -8   5  213.59   16.06
  -7   8  -5  322.66   27.00
   7  -8   5  301.16   21.21
  -6  -7   5  546.99   37.42
  -6  -7   5  718.29   38.88
  -5  -7   5  263.65   18.90
  -5  -7   5  268.04   18.41
  -4  -7   5  502.68   31.21
   3   7  -5  347.77   22.24
  -3  -7   5  346.89   22.59
   2   7  -5  244.84   16.37
  -2  -7   5  242.08   16.82
   1   7  -5 1263.60   69.62
  -1  -7   5 1115.51   67.27
   0   7  -5   11.26    3.23
   0  -7   5    7.39    3.17
  -1   7  -5  719.41   41.87
  -2   7  -5  476.74   28.47
  -2   7  -5  440.72   28.50
  -3   7  -5   20.17    4.91
  -4   7  -5   88.97   10.87
  -5   7  -5    8.90    6.01
  -6   7  -5  199.78   18.82
   6  -7   5  173.15   13.59
  -7   7  -5  131.90   17.24
  -8   7  -5   11.32   11.98
  -8  -6   5    6.31    5.09
  -7  -6   5  307.45   20.02
  -7  -6   5  364.53   22.98
  -6  -6   5  166.98   13.11
  -6  -6   5  184.66   13.82
  -5  -6   5   70.25    7.42
  -5  -6   5   59.41    7.96
   4   6  -5  603.38   36.51
  -4  -6   5  613.35   36.46
   3   6  -5   -0.03    2.23
  -3  -6   5    2.05    3.50
   2   6  -5  135.86   10.30
  -2  -6   5  132.75   10.38
   1   6  -5   55.94    5.63
  -1  -6   5   44.74    5.91
   0   6  -5  163.60   11.50
   0  -6   5  157.79   11.56
  -1   6  -5  817.60   46.82
   1  -6   5  796.18   46.47
  -2   6  -5   97.21    9.22
  -4   6  -5   73.20   10.50
   4  -6   5   67.20    6.80
  -5   6  -5   13.33    6.83
   5  -6   5   10.16    3.54
  -6   6  -5    3.32    6.83
   6  -6   5    2.36    3.40
  -7   6  -5   56.82   11.78
   7  -6   5   76.03    8.57
  -8   6  -5   25.70   11.40
  -8  -5   5   -2.10    4.33
  -7  -5   5   42.93    6.89
  -7  -5   5   38.99    4.46
  -6  -5   5   26.38    5.40
  -5  -5   5  117.05    9.31
  -5  -5   5   81.38   10.22
   4   5  -5  544.86   32.48
  -4  -5   5  529.74   32.21
   3   5  -5  119.76    9.44
  -3  -5   5  121.03    9.79
   2   5  -5   49.63    5.40
  -2  -5   5   57.65    5.87
   1   5  -5   32.36    4.58
  -1  -5   5   26.47    4.45
   0   5  -5  106.18    8.44
   0  -5   5  101.92    8.14
  -1   5  -5  164.09   12.17
   1  -5   5  162.40   11.31
  -2   5  -5   77.32    8.54
   3  -5   5  334.19   20.65
  -4   5  -5  867.54   52.19
   4  -5   5  852.92   49.01
  -5   5  -5   38.38    8.56
   5  -5   5   37.02    5.35
  -6   5  -5   56.12   10.89
   6  -5   5   57.80    6.68
  -7   5  -5   88.35   13.56
   7  -5   5   85.38    8.82
  -8   5  -5   10.30    8.98
  -9  -4   5  172.75   15.17
  -8  -4   5   37.22    6.75
  -7  -4   5   41.44    6.86
  -7  -4   5   40.85    4.35
  -6  -4   5  266.06   16.28
  -6  -4   5  253.56   17.76
  -5  -4   5   58.47    6.83
   4   4  -5  898.58   51.06
  -4  -4   5  871.30   50.49
   3   4  -5   33.36    4.97
  -3  -4   5   47.38    5.83
   2   4  -5 2469.30  133.87
  -2  -4   5 2386.90  133.34
   1   4  -5 2175.01  120.09
  -1  -4   5 2173.59  119.60
   0   4  -5    4.77    2.37
   0  -4   5   10.39    2.55
  -1   4  -5 1255.42   72.33
   1  -4   5 1280.92   70.69
  -2   4  -5  316.79   22.88
   2  -4   5  367.88   21.01
  -3   4  -5  960.05   60.43
   3  -4   5  876.53   51.17
  -4   4  -5  643.85   40.10
   4  -4   5  641.04   37.05
  -5   4  -5   57.98    9.77
   5  -4   5   76.72    6.94
  -6   4  -5 1231.00   81.54
   6  -4   5 1371.30   73.35
  -7   4  -5  196.33   18.79
  -8  -3   5   13.01    4.84
  -8  -3   5   10.99    2.75
  -7  -3   5  684.78   43.10
  -7  -3   5  758.35   40.67
  -6  -3   5  654.06   34.46
  -6  -3   5  549.93   35.91
   5   3  -5   76.66    7.38
  -5  -3   5   71.43    6.53
   4   3  -5  852.39   47.26
  -4  -3   5  782.21   46.44
   3   3  -5  105.06    8.31
  -3  -3   5  103.36    8.12
   2   3  -5 2270.07  130.49
  -2  -3   5 2471.10  130.15
   1   3  -5  179.54   12.66
  -1  -3   5  193.78   12.19
   0   3  -5 1937.12  107.40
   0  -3   5 1922.10  106.08
  -1   3  -5 1183.82   71.34
   1  -3   5 1315.79   69.64
  -2   3  -5   95.23    9.46
   2  -3   5   90.12    7.07
  -3   3  -5  344.88   24.07
   3  -3   5  367.72   21.48
  -4   3  -5   21.94    6.41
   4  -3   5   23.96    4.13
  -5   3  -5   75.13   10.95
   5  -3   5   96.22    7.44
  -6   3  -5    4.37    5.48
   6  -3   5   11.58    3.46
  -7   3  -5   47.64    9.65
  -8   3  -5   18.71    9.33
  -9  -2   5   11.12    5.08
  -8  -2   5  250.83   17.77
  -8  -2   5  240.64   14.98
  -7  -2   5  452.81   28.52
  -7  -2   5  463.33   26.34
  -6  -2   5   45.06    6.02
  -6  -2   5   44.01    4.31
   5   2  -5  609.05   38.25
  -5  -2   5  690.76   36.95
   4   2  -5  405.68   24.41
  -4  -2   5  392.40   23.52
   3   2  -5   29.27    4.46
  -3  -2   5   29.18    4.22
   2   2  -5   79.28    6.62
  -2  -2   5   71.00    6.30
   1   2  -5    9.56    2.87
  -1  -2   5    9.51    2.87
   0   2  -5  423.55   24.61
   0   2  -5  335.59   23.26
   0  -2   5  367.93   21.93
  -1   2  -5  299.72   21.19
   1  -2   5  343.53   19.45
  -2   2  -5   30.40    5.80
   2  -2   5   34.23    4.31
   2  -2   5   40.65    4.57
  -3   2  -5  340.56   22.90
   3  -2   5  337.78   20.29
   3  -2   5  345.84   20.46
  -4   2  -5  549.30   36.37
   4  -2   5  593.83   33.62
   4  -2   5  612.24   33.52
  -5   2  -5   75.61   10.18
   5  -2   5   64.79    5.77
   5  -2   5   74.63    5.85
  -6   2  -5    4.95    5.74
  -7   2  -5    6.59    5.88
  -8   2  -5    9.22    8.37
 -10  -1   5  267.33   20.09
  -9  -1   5   87.75    9.70
  -8  -1   5    7.10    3.76
  -7  -1   5   70.88    7.69
  -7  -1   5   80.26    6.14
  -6  -1   5   45.18    5.67
  -6  -1   5   55.21    4.75
   5   1  -5  572.07   35.88
  -5  -1   5  650.17   34.68
   4   1  -5  727.50   43.05
  -4  -1   5  769.90   42.05
   3   1  -5   71.50    6.35
  -3  -1   5   79.14    6.09
   2   1  -5  901.94   49.65
  -2  -1   5  767.84   48.75
  -2  -1   5  968.75   51.52
   1   1  -5 1692.36   89.57
  -1  -1   5 1520.57   88.32
  -1  -1   5 1606.46   89.18
   0   1  -5   31.63    5.32
   0   1  -5   20.23    3.62
   0  -1   5   22.58    3.47
  -1   1  -5 1451.23   82.15
  -1   1  -5 1617.73   84.31
   1  -1   5 1406.89   81.83
  -2   1  -5   54.98    6.76
   2  -1   5   44.72    4.50
  -3   1  -5 1067.83   61.31
   3  -1   5  975.80   58.44
   3  -1   5 1133.37   58.93
  -4   1  -5  649.81   40.17
   4  -1   5  684.11   37.04
   4  -1   5  640.99   36.68
  -5   1  -5  179.33   15.17
  -6   1  -5  511.62   33.77
  -7   1  -5   29.76    8.29
  -8   1  -5   23.99    9.50
  -9   0   5  144.90   12.08
  -9   0   5  128.15   10.19
  -8   0   5   72.63    6.63
  -8   0   5   81.34    8.08
  -7   0   5  164.19   12.27
  -7   0   5  166.84   11.83
  -6   0   5   31.85    4.96
  -6   0   5   36.99    3.94
   5   0  -5  483.56   29.69
  -5   0   5  517.19   28.69
   4   0  -5  106.01    8.17
  -4   0   5  113.62    7.60
   3   0  -5 1079.82   59.44
  -3   0   5 1038.36   58.55
   2   0  -5 1130.28   60.82
  -2   0   5 1030.65   59.75
  -2   0   5 1086.16   60.60
   1   0  -5   13.39    3.13
   1   0  -5   10.26    3.44
  -1   0   5    9.17    3.15
  -1   0   5    7.67    2.36
   0   0  -5  195.10   13.72
   0   0  -5  174.03   12.15
   0   0   5  196.77   11.84
  -1   0  -5  311.47   20.11
  -1   0  -5  262.35   18.01
   1   0   5  333.90   17.86
  -2   0  -5  181.93   13.85
  -2   0  -5  155.89   11.79
   2   0   5  219.32   11.61
  -3   0  -5  978.91   61.65
   3   0   5 1020.03   59.42
   3   0   5 1206.86   59.00
  -4   0  -5   65.85    8.61
   4   0   5   66.42    4.47
  -5   0  -5  714.12   43.74
  -6   0  -5  353.67   25.19
  -7   0  -5   31.36    8.41
 -10   1   5  168.00   14.18
  -9   1   5    2.80    3.66
  -9   1   5   -1.51    3.10
  -8   1   5  381.97   23.62
  -8   1   5  368.85   22.75
  -7   1   5  534.31   31.12
  -7   1   5  535.32   31.74
  -6   1   5   10.14    2.79
  -6   1   5    7.87    2.70
   5  -1  -5  631.45   37.36
  -5   1   5  663.63   36.83
   4  -1  -5   24.48    3.64
  -4   1   5   25.32    3.36
   3  -1  -5 2021.43  110.74
  -3   1   5 2117.06  110.27
  -3   1   5 1898.85  110.66
   2  -1  -5  533.55   27.71
  -2   1   5  465.71   27.26
  -2   1   5  403.52   26.35
   1  -1  -5  753.94   41.71
  -1   1   5  727.91   41.29
  -1   1   5  671.70   39.95
   0  -1  -5 1691.00   92.43
   0   1   5 1613.00   90.36
  -1  -1  -5   60.62    7.45
  -1  -1  -5   66.88    5.86
   1   1   5   78.45    5.36
  -2  -1  -5    4.19    2.51
   2   1   5    5.96    1.78
  -3  -1  -5   37.48    4.28
  -3  -1  -5   30.15    6.10
  -4  -1  -5    2.35    3.86
  -5  -1  -5  138.35   13.28
  -6  -1  -5   15.68    6.65
  -7  -1  -5   16.49   10.18
 -10   2   5  130.68   11.87
  -9   2   5  158.13   12.68
  -9   2   5  174.19   12.54
  -8   2   5  517.08   30.99
  -8   2   5  520.13   30.88
  -7   2   5   10.94    3.05
  -7   2   5   10.30    2.97
  -6   2   5  356.49   21.60
  -6   2   5  357.26   21.50
   5  -2  -5  432.14   25.55
  -5   2   5  436.75   25.71
   4  -2  -5  140.53    9.05
  -4   2   5  114.74    8.96
  -4   2   5  133.06    9.07
   3  -2  -5  151.41   10.12
  -3   2   5  156.69   10.13
  -3   2   5  145.49   10.04
   2  -2  -5    9.08    2.67
  -2   2   5    8.17    2.76
  -2   2   5   10.49    2.39
   1  -2  -5  200.24   13.70
  -1   2   5  192.42   12.34
  -1   2   5  201.13   13.02
   0  -2  -5  681.00   37.81
   0   2   5  598.88   35.88
  -1  -2  -5  410.93   24.90
   1   2   5  380.56   22.76
  -2  -2  -5  381.25   23.64
  -2  -2  -5  429.92   25.88
   2   2   5  417.30   23.47
  -3  -2  -5  936.88   52.10
  -3  -2  -5  843.32   49.20
  -4  -2  -5  271.88   19.66
  -5  -2  -5  151.03   13.89
  -6  -2  -5   77.33   10.96
 -10   3   5  102.50   12.50
 -10   3   5  103.23   10.51
  -9   3   5   72.29    8.26
  -9   3   5   80.44    8.06
  -8   3   5   91.74    7.75
  -8   3   5   83.13    8.19
  -7   3   5   57.20    6.12
  -7   3   5   58.31    5.46
  -6   3   5  214.11   14.13
  -6   3   5  207.83   13.28
  -5   3   5 1041.98   58.72
   4  -3  -5  271.20   16.31
  -4   3   5  261.75   16.60
  -4   3   5  283.42   17.09
   3  -3  -5  780.29   43.64
  -3   3   5  731.25   43.79
  -3   3   5  823.19   44.31
   2  -3  -5 1850.46  105.79
  -2   3   5 1992.60  105.90
   1  -3  -5   -0.41    2.60
  -1   3   5   -0.56    1.63
  -1   3   5    0.04    1.66
   0  -3  -5  219.84   15.14
   0   3   5  208.87   13.46
  -1  -3  -5  134.82   10.74
   1   3   5  122.67    8.79
  -2  -3  -5  602.26   37.18
   2   3   5  633.83   35.16
  -3  -3  -5  923.35   52.36
  -3  -3  -5  846.74   49.54
   3   3   5  904.92   49.37
  -4  -3  -5   23.79    5.79
  -5  -3  -5  442.83   29.52
  -6  -3  -5  116.00   13.61
 -10   4   5  112.86   12.13
 -10   4   5  151.90   12.51
  -9   4   5    3.93    4.10
  -9   4   5   14.16    4.08
  -8   4   5  274.34   17.22
  -8   4   5  273.68   18.55
  -7   4   5  239.56   15.83
  -7   4   5  222.76   14.29
  -6   4   5   65.33    6.86
  -6   4   5   69.42    5.36
  -5   4   5  289.36   18.40
  -5   4   5  313.22   19.40
  -5   4   5  310.79   17.68
   4  -4  -5  135.27    8.52
  -4   4   5  140.61   10.04
  -4   4   5  126.12    9.17
   3  -4  -5 1330.54   74.50
  -3   4   5 1347.07   75.44
  -3   4   5 1368.31   74.54
   2  -4  -5  336.51   19.40
  -2   4   5  352.90   20.96
  -2   4   5  280.50   18.56
   1  -4  -5  438.26   27.72
  -1   4   5  446.32   26.43
  -1   4   5  496.87   27.47
   0  -4  -5  225.94   16.13
   0   4   5  242.43   15.15
  -1  -4  -5   33.01    5.98
   1   4   5   31.41    4.41
  -2  -4  -5    8.37    4.26
   2   4   5    7.96    2.71
  -3  -4  -5   12.32    5.02
  -3  -4  -5   16.08    3.65
   3   4   5   15.00    3.04
  -4  -4  -5  120.68   11.74
  -5  -4  -5  128.72   13.47
  -6  -4  -5    5.85    7.17
 -10   5   5   15.07    6.29
  -9   5   5  192.79   15.24
  -9   5   5  198.17   13.80
  -8   5   5  390.75   25.33
  -7   5   5   18.88    4.77
  -7   5   5   19.44    2.98
  -6   5   5  330.99   20.19
  -6   5   5  326.51   21.58
  -6   5   5  341.75   19.22
  -5   5   5  146.90   11.06
  -5   5   5  137.15    8.41
  -5   5   5  142.85    9.47
  -4   5   5   90.74    8.22
   3  -5  -5  573.86   31.40
  -3   5   5  542.19   31.21
  -3   5   5  575.07   33.55
   2  -5  -5   11.91    2.96
  -2   5   5   10.25    2.06
  -2   5   5    5.79    2.46
   1  -5  -5 1038.05   60.63
  -1   5   5 1056.93   59.22
  -1   5   5 1115.31   60.79
   0  -5  -5  417.23   27.07
   0   5   5  453.25   26.56
  -1  -5  -5  155.47   12.83
   1   5   5  161.18   11.47
  -2  -5  -5   23.65    5.47
   2   5   5   25.03    4.25
  -3  -5  -5    3.96    4.52
   3   5   5   -0.60    2.66
  -4  -5  -5    5.40    5.27
  -5  -5  -5   61.92   10.02
  -6  -5  -5   -0.65    7.15
 -10   6   5    8.45    6.94
  -9   6   5   72.49    9.53
  -8   6   5    3.41    4.09
  -7   6   5   11.08    4.62
  -5   6   5   64.62    7.38
  -4   6   5   40.17    6.27
  -3   6   5    7.58    3.19
  -2   6   5   51.64    6.27
  -2   6   5   50.92    3.97
   1  -6  -5  155.33   11.47
  -1   6   5  150.33   11.36
  -1   6   5  133.33    9.27
   0  -6  -5  385.70   25.37
   0   6   5  415.65   25.18
  -1  -6  -5   15.02    5.14
   1   6   5   22.04    4.64
  -2  -6  -5  507.63   31.99
  -3  -6  -5   80.87   16.25
   3   6   5  103.23    8.77
  -4  -6  -5    4.48    5.83
  -5  -6  -5   58.46   11.41
  -9   7   5   35.60    7.70
  -8   7   5   54.64    8.51
  -7   7   5   20.54    5.51
  -6   7   5  252.81   18.39
  -5   7   5  313.99   21.50
  -4   7   5  102.94   11.27
  -3   7   5  770.24   45.91
  -2   7   5   98.22    9.72
   1  -7  -5  320.85   20.30
  -1   7   5  307.85   21.15
   0  -7  -5   74.14    9.11
   0   7   5   82.78    8.79
  -1  -7  -5  291.93   20.75
   1   7   5  303.82   20.24
  -2  -7  -5  589.69   36.92
   2   7   5  594.34   35.67
  -3  -7  -5   19.27    6.71
  -4  -7  -5  159.38   15.77
  -5  -7  -5  105.94   16.53
  -8   8   5  182.36   15.85
  -7   8   5  116.65   12.09
  -6   8   5  175.28   14.97
  -5   8   5   35.50    6.92
  -4   8   5  551.51   35.02
  -3   8   5  322.60   22.56
  -2   8   5   29.30    5.98
   1  -8  -5  293.67   18.72
  -1   8   5  284.29   20.68
   0  -8  -5   32.65    6.98
   0   8   5   47.86    7.77
  -1  -8  -5   69.52    9.79
   1   8   5   75.16    9.57
  -2  -8  -5    5.35    6.21
   2   8   5    3.96    5.29
  -3  -8  -5   41.86    9.68
  -4  -8  -5   64.03   11.09
  -7   9   5    3.46    5.57
  -6   9   5   70.88   14.87
  -5   9   5    4.03    4.57
  -4   9   5   32.62    7.23
  -3   9   5    5.11    5.33
  -2   9   5  121.25   12.38
  -1   9   5  193.62   16.74
   0   9   5  107.55   12.39
  -1  -9  -5   40.16   10.52
   1   9   5   36.79    8.00
  -2  -9  -5   43.02   10.97
   2   9   5   51.83   10.71
  -3  -9  -5    0.00    9.12
  -6  10   5   52.92   11.01
  -5  10   5   60.38   10.45
  -4  10   5   18.77   12.46
  -3  10   5  136.41   14.07
  -2  10   5   28.81    7.88
  -1  10   5   86.07   11.70
   0  10   5   30.52    8.44
   1  10   5   57.40   10.57
  -3  11   5    9.10    7.04
  -2  11   5   28.29    8.61
  -1  11   5   70.84   11.56
  -3 -12   6   21.66    6.38
  -3 -12   6   22.89    8.44
  -2 -12   6  292.94   24.23
  -2 -12   6  353.13   22.37
  -1 -12   6   27.84    8.34
  -1 -12   6   43.01    7.12
   0 -12   6   38.66    8.34
   1 -12   6   42.21    9.09
   2 -12   6   40.16    8.71
  -4 -11   6   -2.56    7.31
  -4 -11   6   -6.06    4.77
  -3 -11   6  301.81   20.53
  -3 -11   6  296.63   22.71
  -2 -11   6  350.92   22.89
  -2 -11   6  354.13   25.57
   1  11  -6   86.83    9.84
  -1 -11   6  116.60   12.51
   0  11  -6  663.42   39.42
   0 -11   6  657.60   41.90
  -1  11  -6    8.57    4.24
   1 -11   6   -1.11    5.31
  -2  11  -6  121.62   11.10
   2 -11   6  137.84   13.67
   4 -11   6  142.25   14.47
   5 -11   6  221.27   18.81
  -5 -10   6   81.81   11.93
  -4 -10   6   -2.15    4.07
  -4 -10   6    3.65    6.52
  -3 -10   6   63.65    7.57
  -3 -10   6   46.73    9.02
   2  10  -6    7.78    4.14
  -2 -10   6    8.00    5.14
   1  10  -6   79.30    8.38
  -1 -10   6   79.06   10.56
   0  10  -6  327.73   20.80
   0 -10   6  295.28   22.24
  -1  10  -6   22.00    4.89
   1 -10   6   20.99    6.21
  -2  10  -6   59.94    7.80
   2 -10   6   77.52   10.47
  -3  10  -6   58.82    8.28
   3 -10   6   57.33    8.97
  -4  10  -6   85.84   10.13
   4 -10   6   82.13   10.59
   5 -10   6   14.12    5.93
   6 -10   6   22.59    6.78
  -6  -9   6   59.58    9.86
  -6  -9   6   84.84    9.93
  -5  -9   6   56.44    7.99
  -5  -9   6   35.31    8.48
  -4  -9   6  104.68   11.98
  -4  -9   6   93.69    9.62
   3   9  -6  125.89   11.02
  -3  -9   6  113.73   11.94
   2   9  -6  247.58   17.20
  -2  -9   6  246.36   19.36
   1   9  -6    2.73    3.24
  -1  -9   6    1.95    4.20
   0   9  -6  209.51   14.88
   0  -9   6  208.80   16.25
  -1   9  -6  100.24    8.96
   1  -9   6   83.45    9.65
  -2   9  -6  725.72   43.29
   2  -9   6  739.02   44.47
  -3   9  -6  540.94   32.40
   3  -9   6  493.43   32.66
  -4   9  -6   15.50    6.12
   4  -9   6    7.98    4.63
  -5   9  -6  290.16   22.63
   5  -9   6  277.31   20.22
  -6   9  -6   30.55   11.43
   6  -9   6   35.50    7.05
  -7  -8   6   56.09    8.50
  -6  -8   6  202.10   17.88
  -6  -8   6  272.37   18.28
  -5  -8   6  156.98   14.83
  -5  -8   6  166.75   13.53
  -4  -8   6   48.85    8.49
   3   8  -6  663.15   40.15
  -3  -8   6  677.75   40.70
   2   8  -6  612.29   37.77
  -2  -8   6  655.28   38.52
   1   8  -6  262.81   18.31
  -1  -8   6  292.81   19.51
   0   8  -6  476.23   28.84
   0  -8   6  461.57   29.47
  -1   8  -6    9.11    3.23
   1  -8   6    2.32    3.15
  -2   8  -6  545.72   32.42
   2  -8   6  497.86   32.20
  -3   8  -6  247.07   17.95
   3  -8   6  224.95   16.89
  -4   8  -6  312.75   23.44
   4  -8   6  329.51   21.71
  -5   8  -6  275.90   24.24
   5  -8   6  355.18   22.02
  -6   8  -6   -8.87    8.55
   6  -8   6    5.07    4.62
  -7   8  -6  113.90   16.57
   7  -8   6   99.42   11.41
  -7  -7   6   27.34    8.16
  -6  -7   6  120.55   12.63
  -6  -7   6  148.81   12.39
  -5  -7   6   85.14   10.44
  -5  -7   6   83.67    8.46
   4   7  -6  252.62   18.12
  -4  -7   6  269.99   18.64
   3   7  -6  361.58   23.22
  -3  -7   6  358.68   23.58
   2   7  -6    0.91    2.59
  -2  -7   6    3.24    3.53
   1   7  -6  305.04   20.52
  -1  -7   6  334.39   21.13
   0   7  -6  239.44   16.59
   0  -7   6  252.34   17.08
  -1   7  -6   55.16    7.33
   1  -7   6   56.22    7.47
  -2   7  -6    9.96    4.37
   2  -7   6   14.64    4.16
  -3   7  -6    6.52    4.52
   3  -7   6    1.92    3.24
  -4   7  -6  105.15   14.06
   4  -7   6  133.15   10.84
  -5   7  -6   95.37   13.57
   5  -7   6  112.66    9.92
  -6   7  -6    9.48    8.24
  -7   7  -6   75.46   14.44
   7  -7   6   62.43    8.70
  -8  -6   6  167.96   14.72
  -7  -6   6   50.67    7.87
  -7  -6   6   41.82    5.64
  -6  -6   6  171.62   14.06
  -6  -6   6  199.30   14.67
  -5  -6   6    4.45    4.44
   4   6  -6   10.99    3.86
  -4  -6   6    7.44    4.16
   3   6  -6   82.00    7.97
  -3  -6   6   87.01    8.62
   2   6  -6   81.68    7.66
  -2  -6   6   78.52    7.78
   1   6  -6  519.33   30.66
  -1  -6   6  489.81   30.34
   0  -6   6  270.50   17.80
  -1   6  -6    4.40    3.70
   1  -6   6    8.91    3.28
  -2   6  -6  210.34   16.84
   2  -6   6  235.87   15.46
  -3   6  -6  133.83   13.85
   3  -6   6  174.92   11.92
  -4   6  -6    3.90    5.60
   4  -6   6    4.88    2.96
  -5   6  -6  197.59   18.04
   5  -6   6  188.51   13.86
  -6   6  -6    5.30    7.31
   6  -6   6    8.13    4.44
  -7   6  -6  342.41   26.82
   7  -6   6  299.05   21.18
  -8   6  -6  130.59   18.28
  -8  -5   6   21.50    6.91
  -7  -5   6   35.61    6.65
  -7  -5   6   31.39    4.51
  -6  -5   6  531.72   33.54
  -6  -5   6  601.88   34.77
   5   5  -6   75.93    8.01
  -5  -5   6   63.34    7.98
   4   5  -6   47.83    6.03
  -4  -5   6   52.26    7.13
   3   5  -6  182.40   13.50
  -3  -5   6  195.94   13.72
   2   5  -6  179.13   12.59
  -2  -5   6  168.16   12.29
   1   5  -6  695.60   39.52
  -1  -5   6  643.02   38.80
   0   5  -6  184.10   13.42
   0  -5   6  173.94   12.37
  -1   5  -6 1031.27   58.99
   1  -5   6  990.32   57.19
  -2   5  -6 1601.22   98.00
   2  -5   6 1835.57   95.92
  -3   5  -6    5.24    4.87
   3  -5   6    8.17    3.09
  -4   5  -6  513.69   34.96
   4  -5   6  537.41   31.41
  -5   5  -6  229.33   18.89
   5  -5   6  202.33   14.56
  -6   5  -6   98.33   14.10
   6  -5   6  107.65    9.62
  -7   5  -6  162.09   17.79
  -8   5  -6   21.12   10.55
  -9  -4   6   85.98   10.59
  -8  -4   6  184.05   15.16
  -8  -4   6  187.89   12.15
  -7  -4   6   28.19    4.00
  -7  -4   6   26.54    5.44
  -6  -4   6  776.12   43.11
  -6  -4   6  722.37   44.24
   5   4  -6   39.75    6.03
  -5  -4   6   33.49    5.47
   4   4  -6 2520.68  142.79
  -4  -4   6 2640.80  143.52
   3   4  -6 1070.31   61.99
  -3  -4   6 1105.55   61.78
   2   4  -6   36.99    5.45
  -2  -4   6   53.12    6.28
   1   4  -6  933.42   53.86
  -1  -4   6  940.32   53.08
   0   4  -6  105.40    9.19
   0  -4   6  102.54    8.12
  -1   4  -6  533.75   34.83
   1  -4   6  584.84   32.88
  -2   4  -6  231.15   18.19
   2  -4   6  250.09   15.80
  -3   4  -6  110.25   11.55
   3  -4   6   98.59    8.27
  -4   4  -6  817.80   49.21
   4  -4   6  777.21   46.49
  -5   4  -6  310.48   23.72
  -6   4  -6    5.35    7.15
   6  -4   6   11.37    4.64
  -7   4  -6  154.59   17.10
  -8   4  -6    1.83    9.88
  -9  -3   6  278.18   24.28
  -8  -3   6  179.54   11.66
  -8  -3   6  171.35   14.28
  -7  -3   6  138.17    9.54
  -7  -3   6  136.28   11.51
  -6  -3   6  135.26    9.50
   5   3  -6   22.06    4.48
   4   3  -6  619.46   34.38
  -4  -3   6  522.45   33.24
   3   3  -6  148.07   10.93
  -3  -3   6  140.18   10.63
   2   3  -6  759.06   45.51
  -2  -3   6  814.02   44.97
   1   3  -6 1013.07   60.02
  -1  -3   6 1084.69   59.03
   0   3  -6  232.19   16.70
   0  -3   6  237.88   15.08
  -1   3  -6  237.34   17.20
   1  -3   6  229.32   14.93
  -2   3  -6   12.06    4.93
   2  -3   6    4.99    2.80
  -3   3  -6   21.77    5.85
   3  -3   6   20.31    4.12
  -4   3  -6   19.48    6.99
   4  -3   6   26.34    4.53
  -5   3  -6   97.53   12.09
   5  -3   6   79.52    7.47
  -6   3  -6   29.08    8.41
   6  -3   6   19.66    4.02
  -7   3  -6  197.49   19.85
  -9  -2   6  114.23   11.33
  -8  -2   6   -1.25    3.53
  -8  -2   6   -2.13    2.22
  -7  -2   6  259.01   18.33
  -7  -2   6  270.31   16.31
   6   2  -6  436.84   28.87
  -6  -2   6  491.25   27.16
   5   2  -6    2.18    2.33
  -5  -2   6    3.69    2.31
   4   2  -6  101.16    8.56
  -4  -2   6  102.97    7.99
   3   2  -6   86.94    7.17
  -3  -2   6   65.53    6.63
   2   2  -6  340.80   21.02
  -2  -2   6  324.41   20.24
   1   2  -6  643.27   37.79
  -1  -2   6  626.23   36.39
   0   2  -6   78.71    8.47
   0  -2   6   96.20    7.26
  -1   2  -6  919.74   53.23
   1  -2   6  880.24   50.54
  -2   2  -6  786.49   46.18
   2  -2   6  745.22   43.26
  -3   2  -6  189.38   15.59
   3  -2   6  185.06   12.42
  -4   2  -6   41.00    7.96
   4  -2   6   45.74    5.24
   5  -2   6   -0.22    2.51
   5  -2   6   -4.59    2.79
  -6   2  -6  107.06   14.30
  -7   2  -6  231.53   22.08
 -10  -1   6    9.93    5.44
  -9  -1   6   58.65    6.72
  -9  -1   6   69.50    8.88
  -8  -1   6   14.40    4.46
  -8  -1   6   21.33    3.76
  -7  -1   6  113.54    8.39
  -7  -1   6  113.23    9.71
   6   1  -6  429.55   27.71
  -6  -1   6  466.17   26.21
   5   1  -6   85.54    7.91
  -5  -1   6  101.81    7.22
   4   1  -6  481.52   29.20
  -4  -1   6  490.48   28.11
   3   1  -6 1151.47   66.30
  -3  -1   6 1198.90   65.40
   2   1  -6   39.62    5.37
  -2  -1   6   29.84    4.28
   1   1  -6 1358.83   73.40
  -1  -1   6 1226.34   71.54
   0   1  -6   73.33    7.86
   0  -1   6   67.89    6.05
  -1   1  -6 1476.50   78.10
   1  -1   6 1257.30   75.12
  -2   1  -6 1077.64   58.17
   2  -1   6  904.31   54.66
  -3   1  -6  521.25   32.36
   3  -1   6  502.30   29.79
   3  -1   6  474.44   28.34
  -4   1  -6  580.03   38.03
   4  -1   6  631.19   33.63
   4  -1   6  580.15   34.19
  -5   1  -6  134.53   14.42
  -6   1  -6   74.81   12.02
  -7   1  -6    5.56    9.05
  -9   0   6  186.05   13.58
  -9   0   6  209.30   15.19
  -8   0   6    4.33    2.55
  -8   0   6    6.33    4.16
  -7   0   6  935.64   52.08
  -7   0   6  867.04   50.71
   6   0  -6   58.92    6.62
  -6   0   6   68.82    5.74
   5   0  -6 1511.37   88.74
  -5   0   6 1521.72   84.77
   4   0  -6 1104.18   63.76
  -4   0   6 1156.49   62.84
   3   0  -6   65.77    6.20
  -3   0   6   66.78    5.40
   2   0  -6  371.51   24.03
  -2   0   6  408.19   22.89
   1   0  -6  225.61   16.88
  -1   0   6  266.31   15.26
   0   0  -6  618.67   37.08
   0   0   6  603.27   34.53
  -1   0  -6  626.23   38.56
   1   0   6  644.97   35.91
  -2   0  -6  166.18   12.63
  -2   0  -6  162.19   14.21
   2   0   6  201.00   11.39
  -3   0  -6  535.78   35.67
   3   0   6  565.63   32.57
   3   0   6  588.84   31.78
  -4   0  -6  531.92   36.92
   4   0   6  570.26   33.04
   4   0   6  634.15   32.62
  -5   0  -6    1.85    5.31
  -6   0  -6   90.00   12.59
  -7   0  -6   14.00    8.89
 -10   1   6  306.53   21.17
  -9   1   6   34.50    5.51
  -9   1   6   37.28    6.13
  -8   1   6   12.50    3.84
  -8   1   6   10.87    3.42
  -7   1   6   85.07    7.20
  -7   1   6   83.83    7.63
   6  -1  -6    2.87    2.30
  -6   1   6    7.52    2.56
   5  -1  -6  594.22   35.50
  -5   1   6  621.92   35.01
   4  -1  -6  185.83   12.61
  -4   1   6  188.50   12.70
   3  -1  -6  403.43   22.24
  -3   1   6  321.64   21.07
   2  -1  -6  845.84   47.37
  -2   1   6  796.18   45.94
   1  -1  -6  205.55   14.94
  -1   1   6  217.44   13.21
   0  -1  -6  162.41   12.64
   0   1   6  157.96   10.31
  -1  -1  -6  266.85   19.34
   1   1   6  287.32   16.66
  -2  -1  -6   -0.24    4.04
  -2  -1  -6    0.68    2.84
   2   1   6   -0.40    1.74
  -3  -1  -6  207.26   14.50
  -3  -1  -6  254.30   18.11
   3   1   6  238.32   13.81
  -4  -1  -6   52.20    9.13
  -5  -1  -6   44.23    8.36
  -6  -1  -6  202.37   18.89
  -7  -1  -6   84.31   13.90
 -10   2   6  151.02   13.55
 -10   2   6  148.77   12.71
  -9   2   6   70.20    8.08
  -9   2   6   79.29    8.24
  -8   2   6   95.41    8.32
  -8   2   6   85.70    8.23
  -7   2   6  406.50   24.41
  -7   2   6  389.85   24.15
  -6   2   6  306.78   19.20
   5  -2  -6   50.96    5.16
  -5   2   6   48.59    5.36
   4  -2  -6  137.39    9.62
  -4   2   6  133.43    9.75
   3  -2  -6    0.60    1.82
  -3   2   6    1.31    2.18
   2  -2  -6 1246.83   66.43
  -2   2   6 1101.86   65.23
   1  -2  -6  425.62   24.35
  -1   2   6  343.10   22.31
   0  -2  -6  546.52   29.90
   0   2   6  415.75   27.17
  -1  -2  -6 1228.35   64.73
   1   2   6 1006.27   61.45
  -2  -2  -6  407.97   25.98
   2   2   6  368.54   22.45
  -3  -2  -6  306.61   21.56
  -3  -2  -6  284.44   17.98
   3   2   6  294.49   17.35
  -4  -2  -6  147.11   16.51
  -5  -2  -6  187.24   17.25
  -6  -2  -6  259.41   30.60
 -10   3   6   62.09    8.17
 -10   3   6   42.74    7.30
  -9   3   6   76.99    8.26
  -9   3   6   75.64    8.11
  -8   3   6   75.01    8.09
  -8   3   6   80.89    7.22
  -7   3   6  730.63   42.14
  -7   3   6  745.47   43.06
  -6   3   6  168.53   11.17
  -6   3   6  168.74   12.20
   5  -3  -6  983.99   55.89
  -5   3   6 1011.94   56.69
   4  -3  -6 1017.80   55.35
  -4   3   6  912.14   55.52
  -4   3   6 1031.64   56.06
   3  -3  -6    9.10    2.64
  -3   3   6    9.77    2.78
  -3   3   6    3.26    3.02
   2  -3  -6  131.25   10.16
  -2   3   6  133.35   10.20
  -2   3   6  145.88   10.67
   1  -3  -6  269.18   18.12
  -1   3   6  267.22   17.00
   0  -3  -6  899.98   49.96
   0   3   6  801.10   47.98
  -1  -3  -6  958.82   55.14
   1   3   6  914.00   52.66
  -2  -3  -6   80.22    9.89
   2   3   6   80.30    6.67
  -3  -3  -6  492.25   30.39
  -3  -3  -6  540.41   33.95
   3   3   6  549.14   30.19
  -4  -3  -6  124.67   13.19
  -5  -3  -6   37.75    8.83
  -6  -3  -6   39.06   10.16
 -10   4   6  185.44   15.02
 -10   4   6  186.50   15.65
  -9   4   6   33.97    6.11
  -9   4   6   38.05    5.84
  -8   4   6  139.97   10.02
  -8   4   6  128.44   11.45
  -7   4   6   83.42    6.50
  -7   4   6   74.83    8.03
  -6   4   6  206.26   14.75
  -6   4   6  210.72   13.01
   5  -4  -6  829.81   47.01
  -5   4   6  797.99   47.62
  -5   4   6  898.50   48.85
   4  -4  -6  101.54    7.37
  -4   4   6  107.56    8.91
  -4   4   6  100.81    8.44
   3  -4  -6 1221.73   69.64
  -3   4   6 1246.59   69.72
  -3   4   6 1293.12   70.78
   2  -4  -6   10.74    3.38
  -2   4   6    8.26    2.79
  -2   4   6   10.17    3.28
   1  -4  -6  400.48   25.02
  -1   4   6  383.90   24.03
   0  -4  -6   48.05    7.18
  -1  -4  -6    9.93    4.93
   1   4   6    6.60    2.82
  -2  -4  -6  157.90   13.71
   2   4   6  143.50   10.62
  -3  -4  -6  118.86   12.66
   3   4   6  117.22    8.81
  -4  -4  -6    2.51    5.67
  -5  -4  -6    6.10    7.44
 -10   5   6   65.25    9.54
  -9   5   6   16.65    5.02
  -8   5   6   30.95    5.07
  -8   5   6   24.79    5.71
  -7   5   6   68.29    8.29
  -7   5   6   73.07    5.82
  -6   5   6    8.13    1.87
  -6   5   6    3.21    3.10
  -6   5   6    2.48    3.70
  -5   5   6   64.36    4.47
  -5   5   6   51.43    6.39
  -5   5   6   55.91    6.96
   4  -5  -6   58.47    4.74
  -4   5   6   58.71    6.67
  -4   5   6   55.64    5.20
   3  -5  -6  148.92    9.48
  -3   5   6  118.54    9.57
  -3   5   6  158.73   11.52
   2  -5  -6  921.84   52.65
  -2   5   6  888.86   51.58
  -2   5   6  972.73   53.61
   1  -5  -6    2.59    3.81
  -1   5   6    5.32    3.06
   0  -5  -6   42.91    7.81
   0   5   6   36.87    5.65
  -1  -5  -6   42.67    7.93
   1   5   6   40.54    5.82
  -2  -5  -6   -2.35    5.01
   2   5   6    3.30    3.27
  -3  -5  -6  228.10   18.84
   3   5   6  233.67   15.17
  -4  -5  -6   12.42    7.01
  -5  -5  -6  152.68   17.02
  -9   6   6   -8.94    4.28
  -8   6   6   64.44    8.71
  -7   6   6  188.05   14.98
  -6   6   6   19.19    4.87
  -5   6   6  304.00   23.77
  -4   6   6    1.46    3.26
  -3   6   6  406.82   26.13
  -3   6   6  406.92   22.85
   2  -6  -6  432.54   27.33
  -2   6   6  478.95   29.23
  -2   6   6  475.84   26.38
   1  -6  -6   50.31    7.09
  -1   6   6   57.76    7.50
   0  -6  -6 1090.45   62.34
   0   6   6 1054.03   61.70
  -1  -6  -6  172.92   14.85
   1   6   6  175.30   13.29
  -2  -6  -6   91.98   11.69
   2   6   6   83.98    8.93
  -3  -6  -6  105.35   12.73
   3   6   6   97.98   10.66
  -4  -6  -6   41.43   10.39
  -5  -6  -6  113.06   18.42
  -9   7   6   48.08    8.70
  -8   7   6  238.99   18.88
  -7   7   6   35.38    6.77
  -6   7   6  108.00   11.34
  -5   7   6  415.73   27.49
  -4   7   6   73.26    9.08
  -3   7   6  330.40   26.09
   2  -7  -6    2.65    3.10
  -2   7   6   10.05    4.64
   1  -7  -6  381.42   24.35
  -1   7   6  377.13   25.24
   0  -7  -6  307.66   21.44
   0   7   6  309.68   21.21
  -1  -7  -6   -7.41    5.68
   1   7   6    1.44    4.35
  -2  -7  -6  115.20   21.70
   2   7   6  151.36   12.80
  -3  -7  -6  163.43   17.05
  -4  -7  -6    8.86    8.99
  -8   8   6   50.42    9.19
  -6   8   6  397.79   27.45
  -5   8   6  110.75   11.89
  -4   8   6    5.89    4.51
  -3   8   6  102.98   11.47
  -2   8   6   63.12    9.19
   1  -8  -6   17.26    5.37
  -1   8   6   27.78    6.66
   0  -8  -6   12.71    6.49
   0   8   6   13.92    6.73
  -1  -8  -6   66.75   10.48
   1   8   6   72.90    9.83
  -2  -8  -6   27.60    9.28
   2   8   6   13.08    7.46
  -3  -8  -6   31.19   10.79
  -6   9   6   -2.82    5.21
  -5   9   6   64.83   14.28
  -4   9   6   27.24    7.42
  -3   9   6  215.66   18.22
  -2   9   6  291.65   22.23
  -1   9   6   36.12    8.31
   0   9   6  283.55   21.89
   1   9   6    2.72    7.44
  -5  10   6   28.05   11.15
  -4  10   6   -4.07    6.22
  -3  10   6   90.78   12.79
  -1  10   6  129.66   15.60
   0  10   6   93.21   13.05
  -2 -12   7  136.69   15.90
  -2 -12   7  116.85   11.58
  -1 -12   7   11.02    7.49
   0  12  -7  150.68   13.38
   0 -12   7  150.79   15.88
   1 -12   7  132.17   15.18
  -4 -11   7  140.70   18.62
  -4 -11   7  133.37   23.75
  -3 -11   7   61.56    8.50
  -3 -11   7   68.72   11.55
   2  11  -7  385.12   24.82
  -2 -11   7  344.52   26.34
   1  11  -7   16.72    5.67
  -1 -11   7   28.51    8.18
   0  11  -7   47.22    7.56
   0 -11   7   74.22   10.65
  -1  11  -7   18.51    5.55
   1 -11   7   19.84    6.65
  -2  11  -7   22.36    6.29
   2 -11   7   13.45   10.83
  -3  11  -7  124.59   13.01
   3 -11   7  108.15   13.18
   4 -11   7  143.59   14.51
  -5 -10   7   15.02    5.54
  -5 -10   7   17.60    7.92
  -4 -10   7   -1.55    3.81
  -4 -10   7   10.30    6.96
   3  10  -7   27.30    6.43
  -3 -10   7   35.68    8.35
   2  10  -7  247.77   18.00
  -2 -10   7  257.04   19.86
   1  10  -7   65.07    8.26
  -1 -10   7   77.10   10.53
   0  10  -7   65.47    8.11
   0 -10   7   53.35    9.20
  -1  10  -7  240.99   18.17
   1 -10   7  289.83   20.41
  -2  10  -7   30.33    6.73
   2 -10   7   29.05    7.15
  -3  10  -7   85.83   10.67
   3 -10   7   74.05   10.39
  -4  10  -7   29.81    8.31
   4 -10   7   18.63    6.45
  -5  10  -7   55.93   11.74
   5 -10   7   44.64    8.07
  -6  -9   7   23.80    7.70
  -6  -9   7   35.30    7.11
  -5  -9   7   86.17   11.69
  -5  -9   7  107.13   10.28
  -4  -9   7  262.86   20.33
   3   9  -7    3.15    3.51
  -3  -9   7    9.83    5.48
   2   9  -7  345.54   23.15
  -2  -9   7  355.90   24.22
   1   9  -7   45.84    6.77
  -1  -9   7   41.81    7.51
   0   9  -7  677.22   41.88
   0  -9   7  728.05   43.04
  -1   9  -7  476.07   30.30
   1  -9   7  489.24   31.10
  -2   9  -7   14.63    5.14
   2  -9   7    6.63    4.47
  -3   9  -7  488.64   31.27
   3  -9   7  455.13   30.39
  -4   9  -7   25.07    7.59
   4  -9   7   30.16    6.14
  -5   9  -7  242.77   21.94
   5  -9   7  235.44   18.19
  -6   9  -7   14.29   11.21
   6  -9   7   40.89    7.84
  -7  -8   7  168.38   15.27
  -6  -8   7   13.94    6.99
  -6  -8   7   26.34    6.28
  -5  -8   7  571.61   38.03
   4   8  -7  271.69   19.77
  -4  -8   7  295.50   22.93
   3   8  -7  203.40   15.61
  -3  -8   7  223.84   16.72
   2   8  -7  223.31   16.34
  -2  -8   7  231.52   17.17
   1   8  -7    1.77    3.24
  -1  -8   7   -1.52    3.44
   0   8  -7  533.37   33.28
   0  -8   7  548.62   33.68
  -1   8  -7  126.22   11.37
   1  -8   7  130.87   11.87
  -2   8  -7  385.76   26.05
  -3   8  -7  297.75   21.50
   3  -8   7  263.69   19.33
  -4   8  -7   -2.44    5.86
   4  -8   7   15.93    4.68
  -5   8  -7   27.19   10.12
   5  -8   7   54.72    8.09
  -6   8  -7   21.92   11.16
   6  -8   7   18.29    6.09
  -7  -7   7    2.54    5.08
  -7  -7   7    1.74    4.67
  -6  -7   7  193.44   14.20
  -6  -7   7  147.37   14.68
   5   7  -7  113.31   10.87
  -5  -7   7  107.00   11.84
   4   7  -7   11.25    3.87
  -4  -7   7   -1.29    4.82
   3   7  -7  285.93   19.87
  -3  -7   7  302.52   20.45
   2   7  -7   51.65    7.09
  -2  -7   7   42.15    6.75
   1   7  -7   12.90    3.98
  -1  -7   7   23.96    5.29
   0   7  -7   32.03    5.81
   0  -7   7   37.14    5.83
  -1   7  -7    7.84    4.24
   1  -7   7   14.02    4.33
  -2   7  -7  100.15   11.00
   2  -7   7  102.80    9.66
  -3   7  -7  253.87   21.63
   3  -7   7  311.58   19.63
  -4   7  -7   -0.42    5.69
   4  -7   7   -2.92    3.31
  -5   7  -7  240.39   21.14
   5  -7   7  217.67   20.68
  -6   7  -7  180.40   19.14
   6  -7   7  139.80   13.07
  -8  -6   7   39.60    7.56
  -7  -6   7   34.14    6.74
  -7  -6   7   22.70    5.27
  -6  -6   7   10.19    4.56
  -6  -6   7    8.87    4.78
   5   6  -7   34.27    6.52
  -5  -6   7   38.46    7.01
   4   6  -7    0.86    2.70
  -4  -6   7    1.86    4.29
   3   6  -7  335.39   22.61
  -3  -6   7  357.01   22.74
   2   6  -7  803.02   48.00
  -2  -6   7  831.84   47.79
   1   6  -7   43.36    6.68
  -1  -6   7   57.74    7.38
   0   6  -7  589.60   35.69
   0  -6   7  573.01   34.72
  -1   6  -7  173.48   14.17
   1  -6   7  163.62   12.37
  -2   6  -7   19.14    6.65
   2  -6   7   23.92    4.98
  -3   6  -7  152.86   15.35
   3  -6   7  169.99   12.50
  -4   6  -7   40.64    9.16
   4  -6   7   42.80    6.35
  -5   6  -7  631.43   40.18
   5  -6   7  553.99   35.10
  -6   6  -7   89.45   14.20
   6  -6   7   94.38   10.18
  -8  -5   7  616.75   35.61
  -7  -5   7   97.92    8.61
  -7  -5   7   87.76    9.78
   6   5  -7  151.25   12.38
  -6  -5   7  124.38   11.32
   5   5  -7  468.01   28.91
  -5  -5   7  438.17   28.31
   4   5  -7    5.77    3.41
  -4  -5   7    0.73    3.96
   3   5  -7  620.58   37.19
  -3  -5   7  615.22   36.84
   2   5  -7   91.22    8.62
  -2  -5   7   84.27    8.42
   1   5  -7  870.78   51.68
  -1  -5   7  894.06   50.75
   0   5  -7 2226.78  122.14
   0  -5   7 2122.63  120.28
  -1   5  -7   15.71    5.58
   1  -5   7   14.56    3.80
  -2   5  -7  811.52   51.94
   2  -5   7  886.55   49.17
  -3   5  -7  389.38   27.18
   3  -5   7  362.60   23.33
  -4   5  -7  160.21   15.74
   4  -5   7  141.28   11.45
  -5   5  -7  224.29   19.88
   5  -5   7  208.38   15.09
  -6   5  -7   -5.93    7.01
   6  -5   7    6.32    4.71
  -7   5  -7  289.97   27.61
  -9  -4   7   17.33    6.22
  -8  -4   7  349.68   24.30
  -8  -4   7  364.02   21.70
  -7  -4   7    3.12    3.58
  -7  -4   7    3.11    2.91
  -6  -4   7 1373.81   77.00
   5   4  -7  517.22   31.25
  -5  -4   7  482.19   30.21
   4   4  -7   16.62    3.99
  -4  -4   7   13.87    4.34
   3   4  -7  895.03   52.42
  -3  -4   7  907.53   51.79
   2   4  -7   14.18    3.68
  -2  -4   7   17.19    4.28
   1   4  -7  541.84   34.38
  -1  -4   7  582.97   33.34
   0   4  -7   56.41    8.05
   0  -4   7   44.24    5.96
  -1   4  -7   84.05    9.90
   1  -4   7   98.95    8.30
  -2   4  -7  417.67   28.34
   2  -4   7  405.34   25.02
  -3   4  -7  451.78   31.43
   3  -4   7  469.41   27.97
  -4   4  -7    8.09    6.02
   4  -4   7   20.02    4.86
  -5   4  -7  169.16   16.42
   5  -4   7  155.39   12.01
  -6   4  -7    0.36    6.87
   6  -4   7    3.41    4.84
  -7   4  -7   10.75    8.55
  -9  -3   7   37.51    7.74
  -8  -3   7   18.69    3.69
  -8  -3   7   16.61    5.48
  -7  -3   7    3.14    2.61
  -7  -3   7   -5.30    2.82
   6   3  -7  245.04   17.83
  -6  -3   7  259.82   16.29
   5   3  -7    3.65    3.01
  -5  -3   7    8.00    3.57
   4   3  -7  223.40   14.81
  -4  -3   7  182.81   13.87
   3   3  -7  221.63   15.72
  -3  -3   7  231.32   15.34
   2   3  -7  362.17   24.60
  -2  -3   7  419.76   24.88
  -1  -3   7   64.66    7.05
   0   3  -7   22.49    5.44
   0  -3   7   23.76    4.44
  -1   3  -7   11.89    4.80
   1  -3   7    8.86    3.43
  -2   3  -7    8.75    4.30
   2  -3   7    8.13    3.30
  -3   3  -7  149.75   14.16
   3  -3   7  150.81   11.19
  -4   3  -7   11.23    6.00
   4  -3   7   10.19    3.95
  -5   3  -7  597.85   38.79
   5  -3   7  563.34   33.38
  -6   3  -7   38.12    9.71
  -7   3  -7   72.82   14.26
  -9  -2   7   89.88    9.78
  -9  -2   7   64.97    7.36
  -8  -2   7  272.53   19.54
  -8  -2   7  285.56   17.68
  -7  -2   7  110.79    8.26
  -7  -2   7   92.04   11.12
   6   2  -7   99.86    9.44
  -6  -2   7  101.49    7.85
   5   2  -7  705.07   44.16
  -5  -2   7  793.40   42.94
   4   2  -7  313.64   21.48
  -4  -2   7  356.88   20.80
   3   2  -7 1423.40   81.72
  -3  -2   7 1454.37   81.38
   2   2  -7  172.64   12.54
  -2  -2   7  156.68   11.59
   1   2  -7 1597.88   89.25
  -1  -2   7 1546.91   87.23
   0  -2   7 1392.13   77.55
  -1   2  -7  370.02   24.31
   1  -2   7  333.97   21.30
  -2   2  -7  621.51   37.48
   2  -2   7  563.45   34.10
  -3   2  -7   88.69   11.58
   3  -2   7   74.60    7.30
  -4   2  -7  418.52   28.16
   4  -2   7  372.30   23.01
  -5   2  -7  199.92   19.03
   5  -2   7  225.36   13.45
  -6   2  -7   15.00    8.08
  -7   2  -7  231.40   23.42
 -10  -1   7   -3.70    4.75
  -9  -1   7  178.96   12.65
  -9  -1   7  173.03   14.17
  -8  -1   7  261.10   18.73
  -8  -1   7  271.07   17.10
  -7  -1   7   66.13    7.61
  -7  -1   7   79.17    6.71
   6   1  -7  236.27   17.07
  -6  -1   7  259.96   15.83
   5   1  -7   87.64    8.22
  -5  -1   7   90.15    7.17
   4   1  -7  135.48   10.84
  -4  -1   7  151.89   10.12
   3   1  -7  467.91   28.73
   2   1  -7  491.70   30.74
  -2  -1   7  506.14   29.19
   1   1  -7 1263.93   76.89
  -1  -1   7 1425.22   75.04
   0  -1   7  239.94   15.29
  -1   1  -7  527.86   32.52
   1  -1   7  487.84   29.35
  -2   1  -7  309.73   21.50
   2  -1   7  287.72   18.04
  -3   1  -7   30.66    7.51
   3  -1   7   44.99    4.89
  -4   1  -7  183.37   23.99
   4  -1   7  206.11   12.43
  -5   1  -7   13.51    6.94
  -7   1  -7  120.82   21.13
 -10   0   7   10.21    9.42
  -9   0   7  226.17   15.64
  -9   0   7  234.34   16.94
  -8   0   7    6.65    3.25
  -8   0   7    8.65    4.26
  -7   0   7  475.75   29.11
  -7   0   7  471.91   28.19
   6   0  -7  648.68   39.55
  -6   0   7  686.24   38.48
   5   0  -7   14.57    3.43
  -5   0   7   13.28    3.15
   4   0  -7  123.89   10.05
  -4   0   7  136.30    9.28
   3   0  -7  110.89    9.41
  -3   0   7  117.99    8.53
   2   0  -7  147.60   11.78
  -2   0   7  153.49   10.19
   1   0  -7  281.45   21.01
  -1   0   7  343.48   19.14
   0   0   7   20.88    3.37
  -1   0  -7  690.11   43.39
   1   0   7  733.95   40.30
  -2   0  -7  581.03   39.21
   2   0   7  667.13   35.69
  -3   0  -7   22.62    7.02
   3   0   7   25.36    3.26
  -4   0  -7    3.30    6.12
   4   0   7   10.91    2.42
   4   0   7   18.91    4.47
  -5   0  -7  135.64   15.72
  -6   0  -7    0.34   11.60
 -10   1   7   -4.04    4.24
 -10   1   7   -2.84    4.80
  -9   1   7  112.19   10.46
  -9   1   7  114.98   11.20
  -8   1   7    4.09    3.05
  -8   1   7    1.77    2.99
  -7   1   7  203.03   13.96
  -7   1   7  204.04   14.25
   6  -1  -7  127.20    9.89
  -6   1   7  120.12    9.43
   5  -1  -7   57.94    6.70
  -5   1   7   47.57    5.31
   4  -1  -7  745.93   40.97
  -4   1   7  655.01   39.83
   3  -1  -7  649.25   36.54
  -3   1   7  581.04   35.09
   2  -1  -7   46.84    6.91
   1  -1  -7  370.79   25.43
  -1   1   7  414.31   23.37
   0  -1  -7   65.78   13.61
   0   1   7   74.58    6.14
  -1  -1  -7  194.53   16.19
   1   1   7  213.51   13.13
  -2  -1  -7  437.24   30.94
   2   1   7  493.62   27.20
  -3  -1  -7  119.12   13.56
   3   1   7  127.38    8.61
  -4  -1  -7  607.59   38.80
   4   1   7  563.83   32.61
  -5  -1  -7  202.35   19.93
  -6  -1  -7   13.70    9.46
 -10   2   7   17.27    5.69
 -10   2   7   20.42    5.31
  -9   2   7  212.03   15.83
  -9   2   7  237.32   16.02
  -8   2   7  314.74   20.21
  -8   2   7  300.41   19.86
  -7   2   7   87.66    7.66
  -7   2   7   85.20    8.09
   6  -2  -7  204.45   14.35
  -6   2   7  220.59   14.63
   5  -2  -7    1.94    2.40
  -5   2   7    1.27    2.36
   4  -2  -7  997.38   54.69
  -4   2   7  920.60   54.30
   3  -2  -7  541.00   29.80
  -3   2   7  441.89   28.69
   2  -2  -7  666.94   37.01
  -2   2   7  562.43   35.19
   1  -2  -7 2355.62  131.41
   0  -2  -7   42.03    6.93
   0   2   7   40.77    5.13
  -1  -2  -7  684.55   41.58
   1   2   7  664.66   38.51
  -2  -2  -7   45.66    8.54
   2   2   7   46.46    5.08
  -3  -2  -7  357.18   25.81
   3   2   7  349.60   20.92
  -4  -2  -7  306.58   24.24
  -5  -2  -7   58.83   11.31
  -6  -2  -7  124.36   16.75
 -10   3   7   80.13    9.69
 -10   3   7   94.43   10.24
  -9   3   7  295.53   19.55
  -9   3   7  265.14   18.51
  -8   3   7   20.61    4.33
  -8   3   7   13.71    4.38
  -7   3   7  599.97   33.83
  -7   3   7  551.27   34.62
   6  -3  -7  270.89   17.41
  -6   3   7  276.89   18.29
   5  -3  -7   66.18    6.37
  -5   3   7   67.87    7.15
   4  -3  -7   13.78    3.48
  -4   3   7   12.99    3.58
   3  -3  -7    0.54    2.42
  -3   3   7   -0.72    2.42
   2  -3  -7  186.57   13.10
  -2   3   7  157.63   12.02
   1  -3  -7  230.11   15.31
  -1   3   7  167.24   12.96
   0  -3  -7    1.75    4.15
   0   3   7    2.83    2.44
  -1  -3  -7  258.93   18.08
   1   3   7  199.61   14.41
  -2  -3  -7   72.09   10.61
   2   3   7   66.58    6.60
  -3  -3  -7    6.27    6.29
   3   3   7    5.64    2.88
  -4  -3  -7   15.16    7.64
  -5  -3  -7   16.59   11.22
 -10   4   7   36.57    7.46
  -9   4   7   45.67    6.16
  -9   4   7   33.81    6.52
  -8   4   7   71.73    6.56
  -8   4   7   55.73    7.62
  -7   4   7  407.96   25.90
  -7   4   7  396.39   26.25
  -6   4   7   97.06    9.07
   5  -4  -7  523.58   30.68
  -5   4   7  540.02   32.44
   4  -4  -7   63.00    5.77
  -4   4   7   59.91    6.95
   3  -4  -7   64.36    6.67
  -3   4   7   69.80    7.37
   2  -4  -7   21.90    4.79
  -2   4   7   19.35    4.19
   1  -4  -7    9.28    4.53
  -1   4   7   12.26    3.77
   0  -4  -7  152.70   12.72
   0   4   7  112.66   10.09
  -1  -4  -7  347.56   23.43
   1   4   7  310.42   20.54
  -2  -4  -7   74.11   11.38
   2   4   7   72.69    7.37
  -3  -4  -7   32.25    9.14
   3   4   7   40.76    5.35
  -4  -4  -7  101.71   14.64
  -5  -4  -7    1.89    8.59
 -10   5   7   12.61    6.46
  -9   5   7   36.39    7.11
  -8   5   7    2.70    3.98
  -7   5   7   50.91    4.97
  -7   5   7   58.44    7.78
  -6   5   7   71.19    5.61
  -6   5   7   76.06    8.46
   5  -5  -7  182.18   11.67
  -5   5   7  183.43   15.25
  -5   5   7  193.74   12.96
   4  -5  -7  653.77   38.53
  -4   5   7  689.01   38.73
  -4   5   7  708.61   41.13
   3  -5  -7   -2.21    2.58
  -3   5   7   -2.01    2.81
   2  -5  -7   59.82    7.45
  -2   5   7   50.68    7.43
   1  -5  -7  125.75   10.72
  -1   5   7   90.03    9.55
   0  -5  -7   64.56    9.10
   0   5   7   35.89    6.57
  -1  -5  -7  297.16   22.38
   1   5   7  313.38   20.36
  -2  -5  -7   -5.89    5.51
   2   5   7    2.72    3.50
  -3  -5  -7  336.90   26.21
  -4  -5  -7  238.35   21.93
  -9   6   7  149.34   14.03
  -8   6   7   11.04    4.99
  -7   6   7  224.35   17.27
  -6   6   7    6.58    4.38
  -5   6   7  287.21   20.46
  -4   6   7  565.08   35.41
   3  -6  -7  108.54    8.67
  -3   6   7  130.86   11.51
  -3   6   7  115.67    8.04
   2  -6  -7  995.24   57.52
  -2   6   7 1018.35   59.04
  -1   6   7  180.62   14.48
   0  -6  -7  102.44   11.40
   0   6   7  102.68   10.56
  -1  -6  -7  110.86   12.74
   1   6   7  105.00   10.49
  -2  -6  -7  119.41   14.76
   2   6   7  109.80   10.82
  -3  -6  -7  197.69   19.10
  -4  -6  -7   12.76    9.71
  -8   7   7  125.92   13.43
  -7   7   7  301.43   22.24
  -6   7   7   -0.70    4.44
  -5   7   7  188.44   15.62
  -4   7   7   15.72    5.45
  -3   7   7  214.61   17.05
   2  -7  -7  111.67    9.62
  -2   7   7  104.79   11.46
   1  -7  -7   -3.20    7.01
  -1   7   7    6.41    6.01
   0  -7  -7   47.42    8.53
   0   7   7   48.85    8.24
  -1  -7  -7  193.64   17.08
   1   7   7  158.85   15.04
  -2  -7  -7   30.36   10.26
   2   7   7   32.23    7.86
  -3  -7  -7    5.39    9.62
  -7   8   7   32.15    7.91
  -5   8   7  101.38   12.08
  -4   8   7  116.51   12.65
  -3   8   7   13.62    6.16
  -2   8   7   -1.12    5.00
  -1   8   7   35.44    7.60
   0  -8  -7   66.98   12.20
   0   8   7   49.52    9.47
   1   8   7   56.71   10.10
  -2  -8  -7   -4.25    9.58
  -6   9   7   -7.28    6.60
  -5   9   7  187.77   17.55
  -4   9   7  238.02   21.38
  -3   9   7   17.94    6.89
  -2   9   7  274.33   22.14
  -1   9   7   15.80    7.13
   0   9   7   82.34   12.22
   1   9   7   25.73   11.38
  -3  10   7  153.75   17.70
  -2  10   7   86.92   13.34
  -1  10   7   28.50    9.89
   1  12  -8   80.43   10.24
   0  12  -8    4.65    6.40
  -4 -11   8  166.09   14.45
  -4 -11   8  187.15   18.25
   3  11  -8   41.44    7.37
  -3 -11   8   34.18    9.67
   2  11  -8   14.25    5.48
  -2 -11   8    7.66    7.53
   1  11  -8    8.39    5.19
  -1 -11   8   -1.53    6.49
   0  11  -8    5.01    5.25
   0 -11   8    9.36    6.47
  -1  11  -8   82.95   10.65
   1 -11   8   84.65   11.42
  -2  11  -8  138.66   13.81
   2 -11   8  141.83   14.96
  -3  11  -8   11.37    7.11
   3 -11   8    4.34    5.82
  -5 -10   8    4.04    4.59
  -5 -10   8    3.21    7.37
  -4 -10   8  210.93   19.21
   3  10  -8  167.02   14.21
  -3 -10   8  166.93   16.21
   2  10  -8   98.82   10.44
  -2 -10   8   97.11   12.17
   1  10  -8  405.88   27.58
  -1 -10   8  445.09   29.22
   0  10  -8   25.89    9.91
   0 -10   8   25.51    7.07
  -1  10  -8  172.78   14.83
   1 -10   8  183.21   15.88
  -2  10  -8  112.96   14.59
   2 -10   8  121.39   12.71
  -3  10  -8  217.51   18.30
   3 -10   8  200.24   17.21
  -4  10  -8  192.39   18.41
   4 -10   8  163.48   15.49
  -5  10  -8   -3.08   11.15
   5 -10   8   -1.35    5.72
  -6  -9   8  132.61   15.30
  -6  -9   8  159.59   13.88
  -5  -9   8   83.73   11.32
   4   9  -8  373.53   24.72
  -4  -9   8  346.35   25.72
   3   9  -8    2.01    3.80
  -3  -9   8    2.57    5.79
   2   9  -8  692.54   41.37
  -2  -9   8  657.21   41.77
   1   9  -8  387.85   26.88
  -1  -9   8  452.53   28.25
   0   9  -8  135.08   12.15
   0  -9   8  131.17   12.82
  -1   9  -8  364.98   24.49
   1  -9   8  340.18   24.20
  -2   9  -8    2.33    4.98
   2  -9   8    5.70    4.72
   3  -9   8  254.02   19.06
  -4   9  -8   36.88    9.61
   4  -9   8   43.70    8.08
  -5   9  -8   93.76   15.49
   5  -9   8  151.03   13.14
  -7  -8   8   69.23    9.14
  -6  -8   8   16.68    7.37
   5   8  -8   39.52    7.26
  -5  -8   8   42.94    8.53
   4   8  -8   17.36    4.92
  -4  -8   8   13.69    6.29
   3   8  -8    5.27    4.07
  -3  -8   8    8.64    5.57
   2   8  -8   98.93   10.02
  -2  -8   8  103.44   10.98
   1   8  -8   60.91    8.23
  -1  -8   8   33.44    6.76
   0   8  -8   44.62    7.22
   0  -8   8   38.24    6.78
  -1   8  -8  314.76   22.41
   1  -8   8  308.09   21.46
  -2   8  -8   61.26    9.90
   2  -8   8   58.74    8.49
  -3   8  -8   13.53    6.32
   3  -8   8   17.84    5.38
  -4   8  -8   20.19    8.21
   4  -8   8   22.38    5.67
  -5   8  -8   25.82   10.26
   5  -8   8   30.27    6.66
  -6   8  -8   36.99   12.98
   6  -8   8   62.88    9.44
  -7  -7   8   90.91   10.58
  -7  -7   8  103.74   10.75
  -6  -7   8    1.45    5.58
   5   7  -8  162.53   13.94
   4   7  -8  103.26   10.30
  -4  -7   8  103.30   11.71
   3   7  -8   13.59    4.84
  -3  -7   8    9.97    5.19
   2   7  -8   12.47    4.40
  -2  -7   8   11.47    4.91
   1   7  -8   35.70    6.44
  -1  -7   8   36.57    6.50
   0   7  -8  140.62   12.24
   0  -7   8  108.44   10.66
  -1   7  -8  466.22   30.37
   1  -7   8  435.58   28.25
  -2   7  -8   41.00    8.73
   2  -7   8   38.44    6.43
  -3   7  -8  306.27   24.28
  -4   7  -8  339.85   27.31
   4  -7   8  348.87   22.89
  -5   7  -8    3.53    7.10
   5  -7   8    5.88    4.85
  -6   7  -8  179.43   19.90
   6  -7   8  163.46   14.85
  -8  -6   8   -1.93    4.62
  -7  -6   8   31.19    6.27
   6   6  -8    8.20    4.66
  -6  -6   8    6.45    5.14
   5   6  -8  407.87   26.56
  -5  -6   8  389.72   26.27
   4   6  -8  585.80   36.49
  -4  -6   8  595.07   36.35
   3   6  -8  128.01   11.37
  -3  -6   8  132.00   11.56
   2   6  -8  734.09   44.89
  -2  -6   8  762.04   44.37
   1   6  -8  264.32   19.34
  -1  -6   8  277.34   18.54
   0   6  -8  268.08   19.02
   0  -6   8  232.85   17.22
  -1   6  -8  236.62   19.55
   1  -6   8  268.50   17.66
  -2   6  -8  169.08   16.86
   2  -6   8  204.45   14.37
  -3   6  -8  858.65   55.24
   3  -6   8  904.29   51.57
  -4   6  -8   52.57   10.32
   4  -6   8   45.86    7.00
  -5   6  -8  333.97   27.34
   5  -6   8  334.74   22.25
  -6   6  -8   95.29   14.46
   6  -6   8  102.87   12.50
  -8  -5   8  177.63   16.09
  -8  -5   8  220.18   14.35
  -7  -5   8  380.86   22.69
  -7  -5   8  324.40   23.71
   6   5  -8   12.02    4.60
  -6  -5   8    2.77    4.12
   5   5  -8  383.80   27.24
  -5  -5   8  341.62   23.42
   4   5  -8   44.44    6.97
  -4  -5   8   33.31    6.59
   3   5  -8  926.08   53.93
  -3  -5   8  905.14   53.02
   2   5  -8 1113.25   65.22
  -2  -5   8 1133.19   64.19
   1   5  -8    2.64    3.31
  -1  -5   8   -0.11    3.14
   0   5  -8  575.01   36.09
   0  -5   8  551.67   33.71
  -1   5  -8  250.78   20.20
   1  -5   8  275.79   17.96
  -2   5  -8   86.15   12.32
   2  -5   8   83.94    8.68
  -3   5  -8  117.80   12.89
   3  -5   8   95.64    9.76
  -4   5  -8    1.26    6.34
   4  -5   8    4.68    4.35
  -5   5  -8  272.35   23.30
   5  -5   8  269.22   18.73
  -6   5  -8   83.46   14.15
  -9  -4   8    9.21    5.84
  -8  -4   8  395.49   23.00
  -8  -4   8  342.01   25.02
  -7  -4   8  232.62   15.73
   6   4  -8    0.44    3.32
  -6  -4   8    4.19    3.53
   5   4  -8  253.83   18.03
  -5  -4   8  246.30   17.25
   4   4  -8   20.94    4.81
  -4  -4   8   25.73    5.38
   3   4  -8   29.92    5.81
  -3  -4   8   29.53    5.77
   2   4  -8   44.40    7.23
  -2  -4   8   43.16    6.42
   1   4  -8    9.69    4.54
  -1  -4   8    7.08    3.94
   0   4  -8  111.43   11.81
   0  -4   8  147.03   10.67
  -1   4  -8  882.28   58.08
   1  -4   8 1039.63   55.54
  -2   4  -8   25.61    7.59
   2  -4   8   27.37    5.26
  -3   4  -8  374.50   26.48
   3  -4   8  342.29   22.41
  -4   4  -8   82.25   12.18
   4  -4   8   72.08    8.36
  -5   4  -8   37.86    9.86
   5  -4   8   52.77    6.87
  -6   4  -8  153.54   18.71
  -9  -3   8    4.02    3.86
  -9  -3   8    1.41    4.84
  -8  -3   8  137.38   12.26
  -8  -3   8  122.68    9.87
   7   3  -8   32.56    6.48
  -7  -3   8   31.38    4.86
   6   3  -8   48.33    7.20
  -6  -3   8   57.00    6.63
   5   3  -8  499.59   34.19
  -5  -3   8  616.87   33.51
   4   3  -8  206.92   14.94
  -4  -3   8  189.47   13.99
   3   3  -8  384.82   24.45
  -3  -3   8  360.34   23.27
   2   3  -8  101.04    9.68
  -2  -3   8   99.24    8.77
   1   3  -8  195.25   16.03
  -1  -3   8  219.06   14.57
   0   3  -8  125.44   11.81
   0  -3   8  112.41    9.73
  -1   3  -8   57.94    9.40
   1  -3   8   60.52    7.25
  -2   3  -8   61.26   10.10
   2  -3   8   53.83    6.72
  -3   3  -8  863.68   50.96
   3  -3   8  769.47   46.49
  -4   3  -8    4.92    5.77
   4  -3   8   -1.20    3.90
  -5   3  -8  117.85   15.04
   5  -3   8  119.94   11.82
  -9  -2   8   82.28    9.90
  -8  -2   8   89.56    9.74
  -8  -2   8   84.75    7.83
   7   2  -8  296.40   20.97
  -7  -2   8  305.02   19.02
   6   2  -8  178.82   14.32
  -6  -2   8  191.86   12.85
   5   2  -8  703.07   44.59
  -5  -2   8  797.19   43.27
   4   2  -8  170.53   13.61
  -4  -2   8  186.21   12.64
   3   2  -8 1069.03   60.21
  -3  -2   8 1001.75   58.41
   2   2  -8 1126.86   61.80
  -2  -2   8  987.61   59.36
   1   2  -8  267.47   19.40
  -1  -2   8  269.22   17.40
   0   2  -8  583.92   36.95
   0  -2   8  575.89   34.06
  -1   2  -8  188.22   15.38
   1  -2   8  161.78   12.24
  -2   2  -8  500.41   31.51
   2  -2   8  431.98   27.48
  -3   2  -8  275.00   21.59
  -4   2  -8   28.26    8.38
   4  -2   8   29.17    4.29
  -5   2  -8  323.10   27.48
   5  -2   8  382.60   21.12
  -6   2  -8    7.50    8.33
 -10  -1   8  113.36   12.18
  -9  -1   8   87.77    9.73
  -9  -1   8   80.46    8.51
  -8  -1   8  125.01   11.21
  -8  -1   8  118.72    9.85
   7   1  -8   52.01    7.51
  -7  -1   8   48.39    5.90
   6   1  -8  239.27   17.19
  -6  -1   8  243.59   15.69
   5   1  -8  239.82   17.03
  -5  -1   8  244.79   15.56
   4   1  -8  594.34   37.30
  -4  -1   8  643.13   35.85
   3   1  -8 1158.63   69.06
  -3  -1   8 1246.01   67.36
   2   1  -8   79.16    9.05
  -2  -1   8   90.62    7.47
   1   1  -8  330.85   23.05
  -1  -1   8  334.82   20.40
   0   1  -8  298.50   22.09
   0  -1   8  320.50   19.28
  -1   1  -8    9.97    5.24
  -2   1  -8  163.59   15.32
   2  -1   8  163.04   11.25
  -3   1  -8   26.26    7.75
   3  -1   8   18.33    3.54
  -4   1  -8   82.17   12.41
   4  -1   8   82.94    6.32
  -5   1  -8  262.35   23.52
  -6   1  -8   63.71   13.64
 -10   0   8    1.77    4.90
  -9   0   8  339.72   22.06
  -9   0   8  300.31   20.59
  -8   0   8  200.49   13.99
  -8   0   8  190.48   14.73
   7   0  -8   16.74    4.68
  -7   0   8   23.24    4.56
   6   0  -8   10.15    3.68
  -6   0   8   11.35    3.28
   5   0  -8   82.53    8.14
  -5   0   8   72.63    6.71
   4   0  -8    1.61    2.42
  -4   0   8    8.01    2.82
   3   0  -8  152.04   12.74
  -3   0   8  175.98   11.37
   2   0  -8    3.51    3.65
  -2   0   8    9.47    2.84
   1   0  -8  553.16   34.46
  -1   0   8  533.80   31.30
   0   0  -8  702.76   46.30
   0   0   8  813.78   43.35
  -1   0  -8  189.37   16.51
   1   0   8  211.03   13.62
  -2   0  -8  178.94   15.84
   2   0   8  178.08   11.58
   3   0   8  468.86   26.92
  -4   0  -8   20.73    8.71
   4   0   8   30.54    3.66
  -5   0  -8  106.05   15.30
  -6   0  -8   -4.13    9.27
 -10   1   8   22.93    5.80
 -10   1   8   12.51    5.42
  -9   1   8    8.65    4.42
  -9   1   8   14.69    4.71
  -8   1   8  178.78   14.92
  -8   1   8  191.36   14.26
   7  -1  -8    0.73    3.45
  -7   1   8   -2.11    2.46
   6  -1  -8  643.04   39.31
  -6   1   8  682.56   38.89
   5  -1  -8  785.67   43.33
  -5   1   8  683.03   42.12
   4  -1  -8   -1.33    2.76
  -4   1   8    0.66    2.44
  -3   1   8  581.11   33.76
   2  -1  -8   90.44   10.67
  -2   1   8  111.20    8.26
   1  -1  -8  489.31   32.84
  -1   1   8  541.27   30.27
   0  -1  -8  364.48   27.16
   0   1   8  446.47   24.54
  -1  -1  -8  512.12   33.48
  -2  -1  -8  455.72   32.68
   2   1   8  520.08   28.75
  -3  -1  -8  172.97   16.39
   3   1   8  161.44   11.04
  -4  -1  -8   30.07    9.58
   4   1   8   20.53    3.58
  -5  -1  -8   95.65   17.23
 -10   2   8   79.14    9.57
 -10   2   8   91.58   10.06
  -9   2   8  149.33   12.26
  -9   2   8  155.49   12.81
  -8   2   8   82.00    8.95
  -8   2   8   86.40    8.51
  -7   2   8    0.03    3.29
   6  -2  -8  444.66   27.04
  -6   2   8  433.61   27.11
   5  -2  -8  356.46   21.72
  -5   2   8  319.94   21.33
   4  -2  -8  540.31   29.78
  -4   2   8  421.87   28.49
   3  -2  -8 1665.65   88.37
  -3   2   8 1461.49   86.88
  -2   2   8    7.73    3.01
   1  -2  -8  355.41   24.23
  -1   2   8  353.53   21.73
   0  -2  -8  207.32   17.21
   0   2   8  224.28   14.46
  -1  -2  -8  360.96   25.38
   1   2   8  360.93   22.04
  -2  -2  -8  475.98   33.17
   2   2   8  503.88   29.03
  -3  -2  -8   47.33   10.26
   3   2   8   46.61    5.44
  -4  -2  -8  136.03   16.96
 -10   3   8    1.35    5.11
 -10   3   8   12.05    5.60
  -9   3   8  317.54   22.26
  -9   3   8  339.06   22.75
  -8   3   8   53.88    6.55
  -8   3   8   51.71    7.19
  -7   3   8  185.03   14.46
  -7   3   8  195.20   13.32
   6  -3  -8   10.19    3.33
  -6   3   8    9.99    3.83
   5  -3  -8   88.73    7.77
  -5   3   8   82.67    8.40
   4  -3  -8   44.23    6.13
  -4   3   8   37.64    5.70
   3  -3  -8  109.23    9.25
  -3   3   8   75.67    8.11
  -2   3   8   31.39    5.17
   1  -3  -8  152.25   12.69
  -1   3   8  121.51   10.40
   0  -3  -8    9.54    5.48
   0   3   8    2.47    3.14
  -1  -3  -8   23.54    6.86
   1   3   8   19.55    4.20
  -2  -3  -8   10.39    8.38
   2   3   8   10.10    3.63
  -3  -3  -8   21.45    8.49
   3   3   8   26.28    4.54
  -4  -3  -8   60.75   12.49
  -5  -3  -8   24.96   11.22
 -10   4   8    5.21    5.90
  -9   4   8   81.23    8.82
  -9   4   8   75.27    9.84
  -8   4   8  100.21   10.63
  -8   4   8  110.01    8.82
  -7   4   8  106.01    8.42
  -7   4   8  114.25   10.88
   6  -4  -8   89.40    7.54
  -6   4   8   93.03    9.39
   5  -4  -8    5.24    2.94
  -5   4   8    4.02    4.32
   4  -4  -8   14.25    3.55
  -4   4   8    7.21    3.77
   3  -4  -8   33.68    5.36
  -3   4   8   30.51    5.57
   2  -4  -8    1.34    4.15
  -2   4   8   -0.70    3.07
  -1   4   8  537.60   32.85
   0  -4  -8  289.46   20.25
   0   4   8  237.26   17.54
  -1  -4  -8   82.67   11.67
   1   4   8   71.57    7.88
  -2  -4  -8  271.30   22.61
   2   4   8  291.05   18.75
  -3  -4  -8   -5.86    6.92
  -9   5   8  116.00   12.29
  -8   5   8   88.03   10.66
  -7   5   8  194.30   12.73
  -7   5   8  205.06   16.03
  -6   5   8  746.02   45.32
   5  -5  -8   15.34    3.30
  -5   5   8   18.68    5.38
   4  -5  -8  433.25   25.17
  -4   5   8  399.06   27.28
   3  -5  -8  113.19    9.34
  -3   5   8   89.78   10.29
   2  -5  -8  346.26   20.86
  -2   5   8  245.76   19.88
  -1   5   8  192.19   15.06
   0  -5  -8   29.86    7.11
   0   5   8   16.91    5.28
  -1  -5  -8  577.06   35.57
   1   5   8  488.98   32.32
  -2  -5  -8  214.25   20.02
   2   5   8  221.38   16.12
  -3  -5  -8  -13.32    7.78
  -4  -5  -8   76.14   15.12
  -9   6   8   75.34   15.69
  -8   6   8   -2.04    4.94
  -7   6   8  301.75   22.12
  -6   6   8   80.63   10.74
  -5   6   8  186.37   15.70
   4  -6  -8  314.79   18.97
  -4   6   8  316.35   22.40
   3  -6  -8  163.22   11.96
  -3   6   8  163.50   14.54
   2  -6  -8   54.44    7.31
  -2   6   8   36.73    7.10
   1  -6  -8  100.82   10.69
  -1   6   8   59.34   11.15
   0  -6  -8   98.44   12.27
   0   6   8   91.33   10.61
   1   6   8   97.05   11.23
  -2  -6  -8    3.79    8.32
   2   6   8    0.66    5.88
  -7   7   8   21.58    6.46
  -6   7   8    5.55    5.16
  -5   7   8  106.12   11.83
  -4   7   8   56.52    9.18
  -3   7   8   -2.50    4.42
   2  -7  -8   -1.34    5.12
  -2   7   8   -1.50    4.89
   1  -7  -8  184.70   15.25
  -1   7   8  149.51   15.01
   0  -7  -8   73.78   11.18
   0   7   8   89.77   11.46
  -1  -7  -8    8.73    7.91
   1   7   8  -10.11    5.84
  -2  -7  -8    3.17    9.56
  -6   8   8   89.17   12.12
  -5   8   8   -1.83    5.43
  -4   8   8   98.68   13.20
  -3   8   8   -1.60    5.60
  -2   8   8  171.71   16.46
  -1   8   8  111.63   13.33
   0   8   8   17.29    7.39
   1   8   8  251.05   21.92
  -4   9   8  104.08   14.52
  -3   9   8    0.87    6.90
  -2   9   8   82.30   12.15
   1  12  -9   98.29   12.00
   0  12  -9  106.59   13.52
  -3 -11   9   68.05   11.76
   2  11  -9   20.93    6.16
  -2 -11   9    9.30    7.81
   1  11  -9  157.92   14.55
  -1 -11   9  161.55   16.36
   0  11  -9  171.88   15.18
   0 -11   9  149.21   16.13
  -1  11  -9   18.61    6.76
   1 -11   9   10.64    7.10
  -2  11  -9  191.98   18.18
  -3  11  -9  256.33   22.32
  -5 -10   9   20.15    8.97
  -4 -10   9  120.88   19.89
   3  10  -9  212.56   17.12
  -3 -10   9  222.19   19.34
   2  10  -9   -1.65    4.09
  -2 -10   9   -3.17    6.34
   1  10  -9  190.70   16.35
  -1 -10   9  220.67   17.84
   0  10  -9   30.45    7.05
   0 -10   9   33.76    8.09
  -1  10  -9  385.14   27.09
   1 -10   9  385.87   27.10
  -2  10  -9   58.16   10.47
  -3  10  -9    4.96    7.73
   3 -10   9    1.72    5.64
  -4  10  -9   17.09   10.60
   4 -10   9   -1.32    5.78
  -6  -9   9  146.88   15.81
   5   9  -9    8.43    6.17
  -5  -9   9   18.91    7.90
   4   9  -9  361.46   24.79
  -4  -9   9  355.00   26.16
   3   9  -9  313.14   22.68
  -3  -9   9  326.26   23.66
   2   9  -9   80.70    9.93
  -2  -9   9   96.23   11.56
   1   9  -9  167.95   14.32
  -1  -9   9  165.50   15.09
   0   9  -9    9.57    5.68
   0  -9   9    3.83    4.92
  -1   9  -9  191.05   16.58
   1  -9   9  178.22   15.63
  -2   9  -9   88.80   12.29
   2  -9   9   85.60   10.87
  -3   9  -9  173.25   18.72
   3  -9   9  191.52   15.54
  -4   9  -9    5.42    8.82
   4  -9   9   29.54    7.04
  -5   9  -9   33.22   14.71
   5  -9   9   25.37    7.68
  -7  -8   9   17.04    7.22
  -6  -8   9   12.05    7.02
   5   8  -9   23.61    6.31
  -5  -8   9   18.23    7.28
   4   8  -9   13.96    5.13
  -4  -8   9    3.14    5.77
   3   8  -9   42.65    7.44
  -3  -8   9   32.00    7.64
   2   8  -9   23.59    5.79
  -2  -8   9   21.26    6.75
  -1  -8   9  340.56   23.65
   0   8  -9   58.90   10.01
   0  -8   9   55.65    8.22
   1  -8   9    3.32    4.43
  -2   8  -9   99.42   13.32
   2  -8   9   90.60   10.57
  -3   8  -9   13.54    7.96
   3  -8   9    8.80    5.04
  -4   8  -9  177.04   19.53
   4  -8   9  204.31   15.76
  -5   8  -9    5.60    9.71
   5  -8   9    9.64    6.52
  -7  -7   9   95.11   10.82
  -7  -7   9   73.14    9.94
   6   7  -9  221.72   17.61
  -6  -7   9  203.39   17.35
   5   7  -9   33.64    6.84
  -5  -7   9   32.79    7.66
   4   7  -9   71.21    9.05
  -4  -7   9   69.93    9.83
   3   7  -9   46.37    7.67
  -3  -7   9   43.57    8.22
   2   7  -9   94.49   10.22
  -2  -7   9   83.15   10.22
   1   7  -9  798.46   46.82
  -1  -7   9  716.75   45.57
   0   7  -9   15.26    5.76
   0  -7   9    7.76    4.74
  -1   7  -9 1007.47   61.58
   1  -7   9 1009.20   58.80
  -2   7  -9  217.97   23.74
   2  -7   9  242.82   17.49
  -3   7  -9   -0.09    6.13
   3  -7   9   21.81    5.74
  -4   7  -9  123.90   15.40
   4  -7   9  112.99   12.00
  -5   7  -9   -8.17    8.16
   5  -7   9   -1.80    5.73
  -6   7  -9  109.27   16.10
  -8  -6   9   -1.70    4.62
  -7  -6   9  468.42   29.48
   6   6  -9  257.13   19.11
  -6  -6   9  242.79   18.70
   5   6  -9  144.83   12.70
  -5  -6   9  121.78   13.05
   4   6  -9  737.93   44.87
  -4  -6   9  728.48   44.48
   3   6  -9   90.47    9.86
  -3  -6   9  104.52   10.32
   2   6  -9  419.51   27.92
  -2  -6   9  420.01   26.95
   1   6  -9   67.30    9.72
  -1  -6   9   57.39    8.15
   0   6  -9  171.70   16.05
   0  -6   9  181.27   13.96
  -1   6  -9  643.03   43.30
   1  -6   9  701.72   40.69
  -2   6  -9   51.05   10.61
   2  -6   9   67.28    8.58
  -3   6  -9  363.50   27.35
   3  -6   9  334.97   23.41
  -4   6  -9  109.03   15.31
   4  -6   9  135.99   12.89
  -5   6  -9    6.99    7.63
   5  -6   9   -0.55    5.68
  -6   6  -9    0.08    9.35
  -8  -5   9   -1.76    3.99
  -8  -5   9    7.71    5.12
   7   5  -9  156.99   14.94
  -7  -5   9  185.89   13.55
   6   5  -9    1.59    3.76
   5   5  -9  462.75   29.11
  -5  -5   9  413.84   27.86
   4   5  -9  276.70   19.47
  -4  -5   9  255.88   18.85
   3   5  -9   71.58    9.89
  -3  -5   9   74.44    9.10
   2   5  -9  380.90   25.00
  -2  -5   9  340.42   23.12
   1   5  -9  550.57   36.13
  -1  -5   9  574.53   34.27
   0   5  -9   78.66   11.37
   0  -5   9  100.03    9.71
  -1   5  -9  109.80   12.46
   1  -5   9  103.88   10.08
  -2   5  -9    1.48    5.44
   2  -5   9    1.08    4.09
  -3   5  -9  227.78   19.62
   3  -5   9  213.13   16.02
  -4   5  -9  235.80   21.15
   4  -5   9  232.92   16.88
  -5   5  -9    8.32    7.89
   5  -5   9   -7.69    5.31
  -6   5  -9   70.43   13.88
  -8  -4   9    2.98    5.17
  -8  -4   9   -4.35    3.35
   7   4  -9   51.21    8.26
  -7  -4   9   54.15    7.67
   6   4  -9   56.69    8.47
  -6  -4   9   63.51    7.71
   5   4  -9   24.46    7.42
  -5  -4   9   26.25    5.47
   4   4  -9    6.87    3.91
  -4  -4   9    8.28    4.46
   3   4  -9    3.28    3.45
  -3  -4   9    2.03    3.98
   2   4  -9   16.50    5.52
  -2  -4   9   17.41    4.87
   1   4  -9  907.02   57.25
  -1  -4   9  993.13   55.08
   0   4  -9   97.75   11.61
   0  -4   9  102.39    9.64
  -1   4  -9  427.89   30.42
   1  -4   9  436.45   27.04
  -2   4  -9   81.20   11.97
   2  -4   9   96.84    9.30
  -3   4  -9   83.07   12.51
   3  -4   9   72.72    8.77
  -4   4  -9  158.51   17.73
   4  -4   9  179.15   13.49
  -5   4  -9   15.90    8.53
   5  -4   9   19.94    6.25
  -6   4  -9  183.53   20.82
  -9  -3   9  127.22   12.71
  -9  -3   9  114.29   10.40
  -8  -3   9   20.95    4.59
  -8  -3   9   17.32    5.56
   7   3  -9  547.15   35.18
  -7  -3   9  556.03   33.87
   6   3  -9  172.41   14.81
  -6  -3   9  203.42   13.65
   5   3  -9  281.98   20.86
  -5  -3   9  318.42   19.77
   4   3  -9  543.75   34.47
  -4  -3   9  550.91   32.85
   3   3  -9  342.18   22.80
  -3  -3   9  310.37   20.90
   2   3  -9  773.25   45.84
  -2  -3   9  720.26   43.38
   1   3  -9   23.11    6.35
  -1  -3   9   17.21    4.79
   0   3  -9  271.78   21.53
   0  -3   9  279.10   18.44
  -1   3  -9 1114.65   62.16
   1  -3   9  934.44   57.73
  -2   3  -9   -1.24    5.32
   2  -3   9    1.61    3.94
  -3   3  -9  357.78   25.17
   3  -3   9  285.33   19.87
  -4   3  -9   11.33    6.71
   4  -3   9   -0.76    4.09
  -5   3  -9  242.87   21.65
   5  -3   9  204.69   16.59
  -9  -2   9   48.00    6.78
  -9  -2   9   40.79    9.05
  -8  -2   9  141.86   13.25
  -8  -2   9  174.76   12.29
   7   2  -9  532.06   33.60
  -7  -2   9  520.40   31.49
   6   2  -9    3.37    3.41
  -6  -2   9    6.38    3.19
   5   2  -9  766.35   49.73
  -5  -2   9  908.63   48.29
   4   2  -9  163.26   13.78
  -4  -2   9  174.62   12.20
   3   2  -9  188.19   15.22
  -3  -2   9  188.59   13.26
   2   2  -9  221.47   17.57
  -2  -2   9  226.98   15.26
   1   2  -9  315.68   22.77
  -1  -2   9  312.96   20.07
   0   2  -9  467.06   29.80
   0  -2   9  396.57   25.72
  -1   2  -9  138.74   13.46
   1  -2   9  112.74   10.01
  -2   2  -9   72.16   11.28
   2  -2   9   54.77    6.71
  -3   2  -9  210.16   19.22
   3  -2   9  217.71   14.40
  -4   2  -9   45.73   10.11
   4  -2   9   41.16    5.01
  -5   2  -9   -5.94   12.39
 -10  -1   9   21.60    7.60
  -9  -1   9    9.20    4.33
  -9  -1   9   -6.63    4.07
  -8  -1   9   34.66    5.77
  -8  -1   9   39.88    6.96
   7   1  -9    9.40    4.50
  -7  -1   9   11.82    3.95
   6   1  -9   73.87    9.20
  -6  -1   9   59.33    6.69
   5   1  -9  560.63   36.74
  -5  -1   9  637.24   35.23
   4   1  -9  166.83   13.79
  -4  -1   9  182.75   12.30
   3   1  -9  107.40   10.37
  -3  -1   9   99.11    8.26
   2   1  -9  276.63   21.24
  -2  -1   9  319.91   18.99
   1   1  -9   69.32   10.04
  -1  -1   9   79.20    7.15
   0   1  -9   77.03   10.78
   0  -1   9   54.49    6.34
  -1   1  -9   54.62    9.64
   1  -1   9   57.39    6.33
  -2   1  -9   96.89   12.94
   2  -1   9   76.03    6.98
   3  -1   9  605.59   34.50
  -4   1  -9   36.56    9.71
   4  -1   9   43.86    5.28
  -5   1  -9   27.27   10.10
 -10   0   9  135.61   13.15
 -10   0   9  151.14   12.94
  -9   0   9   22.84    5.34
  -9   0   9   25.39    6.22
  -8   0   9   65.56    8.24
  -8   0   9   60.74    7.45
   7   0  -9  172.72   14.23
  -7   0   9  185.98   17.48
   6   0  -9   -3.15    3.06
  -6   0   9    1.78    2.81
   5   0  -9  149.69   12.25
  -5   0   9  142.71   10.82
   4   0  -9   88.57    9.26
  -4   0   9   81.81    7.39
   3   0  -9  551.36   35.83
  -3   0   9  598.85   33.67
   2   0  -9  856.31   53.35
  -2   0   9  917.90   50.41
   1   0  -9  122.44   12.78
  -1   0   9  149.49   10.16
   0   0  -9  331.25   24.17
   0   0   9  341.85   20.47
  -1   0  -9  450.81   31.96
   1   0   9  492.30   27.85
   2   0   9    9.82    3.13
  -3   0  -9  304.29   25.39
   3   0   9  335.40   19.58
  -4   0  -9   -4.72    6.51
   4   0   9    1.96    4.68
  -5   0  -9  353.20   29.66
 -10   1   9   61.06    8.33
 -10   1   9   62.90   13.60
  -9   1   9    4.99    4.27
  -9   1   9   -1.04    4.09
  -8   1   9  264.97   19.22
  -8   1   9  302.40   19.67
   7  -1  -9  577.68   35.82
  -7   1   9  593.54   35.33
   6  -1  -9   57.13    7.56
  -6   1   9   44.02    6.42
   5  -1  -9  640.44   36.80
  -5   1   9  566.58   35.36
   4  -1  -9   18.92    4.96
  -4   1   9   23.26    4.43
   3  -1  -9  639.57   40.86
  -3   1   9  700.88   39.05
   2  -1  -9  229.57   18.95
  -2   1   9  282.19   16.87
   1  -1  -9  694.75   45.11
  -1   1   9  765.69   42.16
   0  -1  -9  779.04   50.57
   0   1   9  873.82   47.34
  -1  -1  -9   28.46    7.51
   1   1   9   27.13    4.21
  -2  -1  -9  213.32   19.25
   2   1   9  236.95   14.84
  -3  -1  -9   21.24    8.09
  -4  -1  -9   57.79   12.02
  -5  -1  -9   73.53   14.37
 -10   2   9   47.49    7.32
 -10   2   9   60.60   11.27
  -9   2   9   15.68    4.84
  -9   2   9   13.47    5.09
  -8   2   9  121.48   10.66
  -8   2   9  119.91   11.11
   7  -2  -9   50.03    7.22
  -7   2   9   55.28    7.56
   6  -2  -9  138.91   10.74
  -6   2   9  100.96   10.09
   5  -2  -9  525.75   31.10
  -5   2   9  478.64   30.53
   4  -2  -9   -2.60    3.16
  -4   2   9    6.91    3.35
   3  -2  -9   58.96    8.40
  -3   2   9   62.22    6.88
   2  -2  -9   47.61    8.16
  -2   2   9   54.45    6.30
   1  -2  -9  113.38   11.96
  -1   2   9  127.05    9.89
   0  -2  -9   91.69   12.58
   0   2   9  115.02    9.04
  -1  -2  -9   -6.98    4.99
   1   2   9   -0.29    3.02
  -2  -2  -9   20.43    7.33
   2   2   9   21.32    4.15
  -3  -2  -9  155.22   17.52
  -9   3   9   46.43    7.87
  -9   3   9   52.98    7.10
  -8   3   9    0.96    3.67
  -8   3   9    3.14    4.46
   7  -3  -9   29.26    5.39
  -7   3   9   33.08    6.15
   6  -3  -9    7.29    3.63
  -6   3   9    4.96    3.75
   5  -3  -9  165.15   11.90
  -5   3   9  128.88   11.80
   4  -3  -9   -4.63    3.07
  -4   3   9    4.80    3.60
   3  -3  -9  160.02   13.18
  -3   3   9  156.17   12.48
   2  -3  -9  105.93   11.40
  -2   3   9  121.78   10.30
   1  -3  -9    4.81    5.17
  -1   3   9    6.56    3.57
   0  -3  -9  246.61   19.58
   0   3   9  250.35   16.97
  -1  -3  -9   79.31   12.73
   1   3   9   68.34    7.68
  -2  -3  -9  286.14   22.89
   2   3   9  266.78   18.02
  -3  -3  -9   95.14   14.21
  -4  -3  -9   17.00   10.20
  -9   4   9   59.18    9.16
  -8   4   9  133.78   13.24
  -8   4   9  149.68   11.46
  -7   4   9    7.65    4.66
   6  -4  -9   81.14    7.61
  -6   4   9   64.19    9.24
   5  -4  -9   54.25    6.60
  -5   4   9   51.75    7.78
   4  -4  -9   73.05    7.71
  -4   4   9   43.20    7.23
   3  -4  -9  795.29   44.95
  -3   4   9  694.89   45.65
   2  -4  -9   85.11   10.30
  -2   4   9   51.60    7.75
   1  -4  -9   88.01   11.38
  -1   4   9   81.20    8.76
   0  -4  -9  335.23   23.57
   0   4   9  289.78   20.60
  -1  -4  -9   -3.11    6.13
   1   4   9   -0.50    4.00
  -2  -4  -9  313.96   25.21
   2   4   9  306.94   20.57
  -3  -4  -9    5.09    8.82
  -9   5   9   91.80   13.98
  -8   5   9  334.95   24.25
  -7   5   9    6.86    5.47
   6  -5  -9  220.93   14.57
  -6   5   9  222.24   17.70
   5  -5  -9   59.84    6.56
  -5   5   9   46.83    8.36
   4  -5  -9  125.54   10.26
  -4   5   9  108.43   11.46
   3  -5  -9  226.47   15.63
  -3   5   9  179.91   15.98
   2  -5  -9   47.73    7.84
  -2   5   9   25.37    6.21
   1  -5  -9  580.30   37.24
   0  -5  -9   95.84   12.52
   0   5   9   86.01   10.01
  -1  -5  -9   -1.13    6.85
   1   5   9    9.90    5.66
  -2  -5  -9   36.41   10.63
   2   5   9   50.61    8.11
  -3  -5  -9    9.73   10.23
  -8   6   9   23.89    7.09
  -7   6   9  107.14   12.29
  -6   6   9  186.33   16.58
  -5   6   9   71.96   10.52
  -4   6   9   17.58    6.55
   3  -6  -9   24.39    6.48
  -3   6   9    7.37    5.68
   2  -6  -9    4.81    5.61
  -2   6   9   -8.62    4.30
   1  -6  -9   58.38    9.87
  -1   6   9   27.63    7.56
   0  -6  -9   -7.10    7.09
   0   6   9    2.99    5.16
  -1  -6  -9    4.06    8.32
   1   6   9    9.41    7.04
  -2  -6  -9   73.58   13.52
  -6   7   9    2.20    5.06
  -4   7   9    3.40    5.56
  -3   7   9  157.75   15.30
  -2   7   9   12.45    6.21
  -1   7   9    5.65    6.23
   0  -7  -9    4.88    7.81
   0   7   9   -3.97    6.88
  -1  -7  -9   40.25   11.71
   1   7   9   38.18    9.85
  -5   8   9   19.03    7.92
  -4   8   9  119.43   15.54
  -3   8   9   72.99   11.66
  -1   8   9  139.54   16.20
   0   8   9   -0.17    7.63
   3  11 -10  140.40   13.86
   2  11 -10  162.30   16.13
   1  11 -10   19.92    7.35
   0  11 -10  184.18   17.08
  -1  11 -10  174.15   17.58
  -2  11 -10   36.04   10.78
   4  10 -10   69.03    9.74
  -4 -10  10   51.73   10.32
   3  10 -10  212.35   19.91
  -3 -10  10  211.54   19.70
   2  10 -10    7.09    5.35
  -2 -10  10   15.59    7.79
   1  10 -10  430.43   29.87
  -1 -10  10  447.53   30.51
   0  10 -10   41.83    8.26
   0 -10  10   50.64    9.48
  -1  10 -10   28.02    8.91
   1 -10  10   22.50    7.90
  -2  10 -10    3.36    7.60
   2 -10  10   15.83    6.87
  -3  10 -10   23.21   10.52
  -6  -9  10   37.26    9.06
   5   9 -10  126.06   12.78
  -5  -9  10   91.30   17.68
   4   9 -10    5.35    4.86
  -4  -9  10    9.22    7.33
   3   9 -10   35.90    7.67
  -3  -9  10   40.13    9.14
   2   9 -10   14.52    5.99
  -2  -9  10   34.26    8.25
   1   9 -10   47.58    8.66
  -1  -9  10   54.42    9.44
   0   9 -10   70.93   11.31
   0  -9  10   61.30    9.85
  -1   9 -10   31.58    8.82
   1  -9  10   35.63    7.94
  -2   9 -10   74.72   12.42
   2  -9  10   83.32   11.06
  -3   9 -10   88.78   14.64
   3  -9  10  131.26   13.03
  -4   9 -10   -5.15   10.93
   4  -9  10    9.30    6.50
  -7  -8  10   -1.71    6.93
   6   8 -10   18.50    6.69
  -6  -8  10   23.20    7.93
   5   8 -10   86.44   13.33
  -5  -8  10   72.40   10.83
   4   8 -10   31.25    7.33
  -4  -8  10   21.01    7.47
   3   8 -10  488.86   32.40
  -3  -8  10  488.10   32.28
   2   8 -10  111.03   12.20
  -2  -8  10  114.99   12.47
   1   8 -10   73.07   11.18
  -1  -8  10   69.73   10.14
   0   8 -10  231.62   19.12
   0  -8  10  217.57   17.61
  -1   8 -10   31.55    8.54
   1  -8  10   49.06    8.38
  -2   8 -10  234.88   23.37
   2  -8  10  316.48   20.80
  -3   8 -10   21.41    9.30
   3  -8  10   21.26    6.36
  -4   8 -10  189.41   22.12
   4  -8  10  199.51   16.58
  -7  -7  10   10.71    5.60
   6   7 -10   81.76   13.66
  -6  -7  10  105.36   11.71
   5   7 -10   18.14    5.86
  -5  -7  10   13.02    6.24
   4   7 -10  134.67   13.38
  -4  -7  10  146.75   14.16
   3   7 -10  533.32   34.30
  -3  -7  10  514.05   33.36
   2   7 -10   15.44    6.05
  -2  -7  10   16.78    5.86
   1   7 -10  869.92   53.06
  -1  -7  10  844.85   51.01
   0   7 -10  247.13   20.94
   0  -7  10  267.44   19.08
  -1   7 -10   43.66    9.86
   1  -7  10   64.96    9.21
  -2   7 -10  131.37   16.40
   2  -7  10  182.85   14.31
  -3   7 -10   11.69    7.77
   3  -7  10    4.05    5.48
  -4   7 -10  152.33   18.22
   4  -7  10  141.96   13.65
  -5   7 -10   60.12   12.48
   5  -7  10   68.33   10.01
  -8  -6  10   87.96   10.19
   7   6 -10   90.76   11.70
  -7  -6  10  104.27   10.97
   6   6 -10  397.28   27.87
  -6  -6  10  419.57   27.27
   5   6 -10   32.18    7.05
  -5  -6  10   22.02    6.56
   4   6 -10  231.97   17.76
  -4  -6  10  213.11   17.15
   3   6 -10   40.98    7.86
  -3  -6  10   41.42    7.81
   2   6 -10  164.68   16.02
  -2  -6  10  156.93   13.70
  -1  -6  10  464.98   29.68
   0   6 -10   -1.43    5.33
   0  -6  10   -1.93    4.50
  -1   6 -10  149.32   16.34
   1  -6  10  176.14   13.96
  -2   6 -10   51.88   10.61
   2  -6  10   82.15    9.90
  -3   6 -10   -3.67    6.49
   3  -6  10   13.63    5.60
  -4   6 -10  -16.58    6.80
   4  -6  10    3.80    5.51
  -5   6 -10   25.76   10.09
   5  -6  10   23.75    8.07
  -8  -5  10    1.36    4.61
  -8  -5  10    7.45    4.75
   7   5 -10   93.36   10.83
  -7  -5  10   84.59    9.38
   6   5 -10   51.56    8.55
  -6  -5  10   58.73    7.92
   5   5 -10  195.76   15.79
  -5  -5  10  165.33   14.55
   4   5 -10   70.24    9.84
  -4  -5  10   61.26    8.86
  -3  -5  10  505.80   34.57
   2   5 -10   34.97    7.24
  -2  -5  10   31.08    6.57
   1   5 -10  203.97   18.00
  -1  -5  10  225.83   16.18
   0   5 -10  182.20   17.41
   0  -5  10  198.80   14.95
  -1   5 -10  185.49   17.56
   1  -5  10  176.62   14.41
  -2   5 -10  596.47   40.77
   2  -5  10  599.94   36.71
  -3   5 -10   13.64    7.91
  -4   5 -10  170.97   18.50
   4  -5  10  170.15   14.65
  -5   5 -10   82.31   13.85
   5  -5  10   77.93   10.40
  -9  -4  10   61.44    8.14
  -8  -4  10   64.97    7.98
   7   4 -10  110.93   11.80
  -7  -4  10  104.79   10.04
   6   4 -10   42.11    7.77
  -6  -4  10   39.66    6.29
   5   4 -10    8.28    4.78
  -5  -4  10   18.20    5.19
  -4  -4  10   34.27    6.23
   3   4 -10  686.78   40.90
  -3  -4  10  598.33   38.19
   2   4 -10   12.52    5.36
  -2  -4  10   13.53    5.15
   1   4 -10  421.22   29.84
  -1  -4  10  429.15   27.01
   0   4 -10    2.90    4.76
   0  -4  10    3.94    4.35
  -1   4 -10  281.12   24.47
   1  -4  10  259.08   18.49
  -2   4 -10   84.55   12.92
   2  -4  10   77.21    9.31
  -3   4 -10  143.19   15.88
   3  -4  10  141.40   12.60
  -4   4 -10  333.22   26.21
   4  -4  10  285.69   20.11
  -5   4 -10   -3.69    8.31
  -9  -3  10  251.01   17.84
  -9  -3  10  262.96   22.94
  -8  -3  10   56.18    7.20
   7   3 -10  169.46   15.87
  -7  -3  10  209.39   14.11
   6   3 -10  278.79   22.08
  -6  -3  10  347.71   20.81
   5   3 -10  476.17   32.51
  -5  -3  10  500.31   30.46
   4   3 -10  323.10   23.41
  -4  -3  10  339.80   21.53
   3   3 -10   -0.05    3.96
  -3  -3  10    2.21    3.91
   2   3 -10  172.44   16.07
  -2  -3  10  205.71   14.40
   1   3 -10  648.53   43.45
  -1  -3  10  714.18   40.63
   0   3 -10    1.26    4.67
   0  -3  10    1.53    3.97
   1  -3  10  178.22   13.61
  -2   3 -10   -1.01    5.34
   2  -3  10   -0.75    4.24
  -3   3 -10  184.12   17.80
   3  -3  10  156.84   12.88
  -4   3 -10  144.99   17.19
   4  -3  10  154.07   11.75
  -5   3 -10    1.92    9.19
  -9  -2  10  247.49   17.82
  -9  -2  10  266.41   19.74
   8   2 -10   10.06    5.47
  -8  -2  10    4.24    3.79
   7   2 -10  265.68   20.51
  -7  -2  10  293.40   18.73
   6   2 -10  143.52   13.77
  -6  -2  10  178.57   12.39
   5   2 -10   38.08    7.45
  -5  -2  10   56.57    6.25
   4   2 -10  243.06   18.45
  -4  -2  10  241.54   16.10
   3   2 -10  206.80   16.67
  -3  -2  10  197.44   13.95
   2   2 -10  316.97   24.99
  -2  -2  10  382.09   22.49
   1   2 -10  156.85   15.02
  -1  -2  10  150.19   11.76
   0   2 -10   19.84    6.51
   0  -2  10   22.82    5.01
   1  -2  10  245.93   16.62
  -2   2 -10  149.54   16.00
   2  -2  10  159.09   11.89
  -3   2 -10   11.00    7.63
   3  -2  10    0.87    3.94
  -4   2 -10   42.04   10.99
   4  -2  10   42.91    5.11
  -5   2 -10    3.28   10.74
  -9  -1  10   -4.95    3.99
   8   1 -10   32.81    7.51
  -8  -1  10   27.68    5.51
   7   1 -10  365.13   24.23
  -7  -1  10  334.27   22.15
  -6  -1  10   37.95    5.52
   5   1 -10   24.58    5.79
  -5  -1  10   17.36    4.04
   4   1 -10  268.50   20.51
  -4  -1  10  291.56   18.09
   3   1 -10  251.80   19.70
  -3  -1  10  268.37   16.97
   2   1 -10   57.70    9.58
  -2  -1  10   62.49    6.34
   1   1 -10  224.27   18.65
  -1  -1  10  231.50   15.23
   0   1 -10   91.98   12.92
   0  -1  10  113.46    8.92
  -1   1 -10  895.73   55.66
   1  -1  10  872.27   49.96
  -2   1 -10   84.69   13.20
   2  -1  10   90.25    7.85
  -3   1 -10  122.51   15.59
   3  -1  10  116.48    8.87
  -9   0  10  133.35   12.41
  -9   0  10  140.71   12.83
   8   0 -10   25.87    6.27
  -8   0  10   27.30    5.35
   7   0 -10  191.13   14.83
  -7   0  10  159.51   13.07
   6   0 -10  114.32   11.36
  -6   0  10  112.80    9.68
   5   0 -10  643.73   40.31
  -5   0  10  664.35   40.28
   4   0 -10  619.76   39.13
  -4   0  10  629.89   36.59
   3   0 -10   -0.77    3.84
  -3   0  10    3.38    2.92
   2   0 -10  252.06   21.22
  -2   0  10  316.53   18.58
   1   0 -10  209.33   18.06
  -1   0  10  228.92   14.71
   0   0 -10   19.33    7.60
   0   0  10   31.39    4.72
  -1   0 -10  220.85   20.32
   1   0  10  264.47   16.08
  -2   0 -10   72.36   12.07
   2   0  10   81.39    7.22
  -3   0 -10  181.98   19.43
   3   0  10  221.14   13.85
  -4   0 -10   17.32    9.12
  -9   1  10  339.04   22.27
  -9   1  10  294.09   21.82
  -8   1  10  136.22   11.98
  -7   1  10  249.40   17.61
   6  -1 -10   -1.15    3.83
  -6   1  10    3.01    3.17
   5  -1 -10  314.74   22.72
  -5   1  10  346.91   21.48
   4  -1 -10  168.68   14.91
  -4   1  10  196.87   13.42
   3  -1 -10  372.25   26.62
  -3   1  10  412.10   24.38
   2  -1 -10  541.88   37.97
  -2   1  10  647.50   35.42
   1  -1 -10   19.27    6.81
  -1   1  10   24.11    4.48
   0  -1 -10   76.14   11.03
   0   1  10   77.21    7.35
  -1  -1 -10   98.87   13.46
   1   1  10   87.95    8.00
  -2  -1 -10    3.63    7.51
   2   1  10    4.02    3.33
  -3  -1 -10  176.14   19.24
   3   1  10  179.02   12.53
  -4  -1 -10   -0.13    8.81
  -9   2  10   23.71    6.21
  -8   2  10    4.15    4.46
   7  -2 -10  229.81   16.64
  -7   2  10  213.55   16.39
   6  -2 -10    2.81    3.83
  -6   2  10    3.11    3.40
   5  -2 -10   17.44    5.02
  -5   2  10   10.50    4.32
   4  -2 -10   10.35    4.87
  -4   2  10   17.32    4.74
   3  -2 -10   50.43    8.71
  -3   2  10   58.53    6.93
   2  -2 -10  118.70   12.66
  -2   2  10  122.23   10.22
   1  -2 -10   13.49    5.71
  -1   2  10    4.70    3.31
   0  -2 -10  111.34   12.49
   0   2  10   89.91    8.71
  -1  -2 -10   82.35   12.90
   1   2  10   91.85    8.83
  -2  -2 -10    4.77    7.42
   2   2  10   11.97    4.30
  -3  -2 -10    9.42    9.94
  -9   3  10   22.54    6.93
  -9   3  10   47.58    7.49
  -8   3  10   -9.21    4.18
  -8   3  10    3.85    4.41
   7  -3 -10  108.57   10.07
  -7   3  10   97.63   10.89
   6  -3 -10   14.17    4.49
  -6   3  10    9.15    3.97
   5  -3 -10  156.41   12.57
  -5   3  10  140.21   12.53
   4  -3 -10  160.96   13.92
  -4   3  10  177.17   13.72
   3  -3 -10   11.35    5.44
  -3   3  10    2.68    3.91
   2  -3 -10  220.95   18.51
  -2   3  10  246.34   19.03
   1  -3 -10   30.19    7.55
  -1   3  10   13.57    4.63
   0   3  10  496.44   30.53
  -1  -3 -10  319.48   25.39
   1   3  10  314.98   20.85
  -2  -3 -10   73.33   12.70
   2   3  10   79.29    9.01
  -3  -3 -10  248.40   23.75
  -8   4  10  167.29   15.53
   7  -4 -10   81.52    9.35
  -7   4  10  105.71   10.96
   6  -4 -10  140.79   10.76
  -6   4  10   96.23   11.78
   5  -4 -10  774.14   41.51
  -5   4  10  602.94   41.79
   4  -4 -10   55.99    7.69
  -4   4  10   55.35    8.37
   3  -4 -10  188.71   15.10
  -3   4  10  171.98   14.55
   2  -4 -10  420.90   28.04
  -2   4  10  386.54   26.31
   1  -4 -10   16.70    7.19
  -1   4  10   22.80    5.46
   0  -4 -10  258.59   21.13
  -1  -4 -10   21.06    8.52
   1   4  10    4.70    4.82
  -2  -4 -10  221.65   21.28
  -3  -4 -10  109.52   16.20
  -8   5  10   55.51    9.55
  -7   5  10    4.01    5.67
  -6   5  10   66.91   10.12
   5  -5 -10   62.79    7.90
  -5   5  10   51.84    8.75
   4  -5 -10  115.45   10.75
  -4   5  10  111.61   11.86
   3  -5 -10  198.17   15.57
  -3   5  10  171.37   15.58
   2  -5 -10   68.06   10.18
  -2   5  10   51.90    9.01
   1  -5 -10   49.24    9.50
  -1   5  10   37.74    7.63
   0  -5 -10   88.93   12.24
   0   5  10   62.75    9.46
  -1  -5 -10   35.06   10.64
   1   5  10   23.58    6.77
  -2  -5 -10   36.72   11.55
  -7   6  10   88.52   13.81
  -6   6  10   18.87    6.89
  -4   6  10   15.35    6.47
  -3   6  10   43.09    8.51
   2  -6 -10    9.77    7.22
  -2   6  10    3.13    5.69
   1  -6 -10    6.03    8.46
  -1   6  10    4.20    5.99
   0  -6 -10   91.19   13.18
   0   6  10   95.26   12.16
  -1  -6 -10  158.86   17.88
   1   6  10  125.24   15.49
  -5   7  10   94.22   12.65
  -4   7  10   -5.57    5.72
  -3   7  10   30.10    8.57
  -2   7  10   27.97    9.71
  -1   7  10  114.50   14.40
   0   7  10  108.47   13.50
  -2   8  10   18.50    9.22
   1  11 -11   23.05    8.59
   0  11 -11   -4.47    7.48
   3  10 -11  235.27   19.76
   2  10 -11   83.28   11.81
  -2 -10  11   73.03   12.63
   1  10 -11   12.89    7.84
  -1 -10  11    7.10    8.10
   0  10 -11   14.92    7.40
   0 -10  11    7.54    8.58
  -2  10 -11   19.57    9.89
  -5  -9  11   26.93    8.26
   4   9 -11   15.56    6.84
  -4  -9  11    4.82    7.95
   3   9 -11   24.84    7.80
  -3  -9  11    2.57    6.36
   2   9 -11   68.95   10.40
  -2  -9  11   60.51   11.78
   1   9 -11   13.72    6.19
  -1  -9  11    2.78    8.15
   0   9 -11  270.11   22.02
   0  -9  11  236.46   20.40
  -1   9 -11  125.17   15.75
   1  -9  11  134.20   14.87
  -2   9 -11   -5.04    9.07
   2  -9  11    9.29    6.71
  -3   9 -11   74.57   14.10
   3  -9  11  130.33   14.17
  -6  -8  11   16.03    7.03
   5   8 -11  469.08   31.64
  -5  -8  11  430.12   38.20
   4   8 -11  106.31   12.52
  -4  -8  11   82.58   12.05
   3   8 -11  156.33   15.42
  -3  -8  11  173.97   15.57
   2   8 -11  175.01   15.74
  -2  -8  11  136.03   14.67
   1   8 -11   59.73   10.49
  -1  -8  11   48.61    8.42
   0   8 -11  270.22   23.34
   0  -8  11  291.53   21.17
  -1   8 -11   16.96    8.54
   1  -8  11   16.70    6.57
  -2   8 -11  347.84   30.41
   2  -8  11  424.92   27.11
  -3   8 -11  228.04   22.35
   3  -8  11  185.80   19.50
   4  -8  11   18.69    7.73
  -7  -7  11   -4.41    5.53
   6   7 -11  163.27   15.24
  -6  -7  11  150.83   15.15
   5   7 -11  185.34   17.32
  -5  -7  11  190.27   16.98
   4   7 -11   41.63    8.35
  -4  -7  11   25.03    7.26
   3   7 -11  469.65   32.75
  -3  -7  11  490.52   31.67
   2   7 -11  152.37   15.34
  -2  -7  11  143.02   13.77
   1   7 -11  101.47   13.75
  -1  -7  11   75.42   10.21
   0   7 -11   26.66    8.78
   0  -7  11   22.02    6.79
  -1   7 -11   -4.39    6.66
   1  -7  11    8.78    5.62
  -2   7 -11   28.70    9.62
   2  -7  11   21.93    6.47
   3  -7  11  119.09   12.58
  -4   7 -11   -0.27    8.88
   4  -7  11   10.03    7.18
   7   6 -11   49.68    9.57
  -7  -6  11   53.55    8.19
  -6  -6  11   59.27    8.91
   5   6 -11   94.54   12.09
  -5  -6  11   66.60    9.71
   4   6 -11   77.99   10.92
  -4  -6  11   61.36    9.15
   3   6 -11  252.96   19.94
  -3  -6  11  225.70   18.17
   2   6 -11   45.84    9.53
  -2  -6  11   47.29    8.04
   1   6 -11   89.87   13.64
  -1  -6  11  107.68   11.20
   0   6 -11  280.94   24.60
   0  -6  11  327.57   21.84
  -1   6 -11    1.63    6.92
   1  -6  11    5.59    5.16
  -2   6 -11   26.88    8.65
   2  -6  11   29.34    7.18
  -3   6 -11   53.43   12.09
   3  -6  11   39.26    8.42
  -4   6 -11    2.41    8.62
   4  -6  11   13.60    7.18
  -8  -5  11   29.03    8.83
   7   5 -11  118.29   13.27
  -7  -5  11  132.26   11.81
   6   5 -11    3.24    4.55
  -6  -5  11    0.15    4.33
   5   5 -11  416.73   29.63
  -5  -5  11  440.41   27.85
   4   5 -11   44.19    8.57
  -4  -5  11   41.10    7.23
   3   5 -11  297.15   22.48
  -3  -5  11  272.38   19.96
   2   5 -11   63.49   10.37
  -2  -5  11   53.41    8.12
   1   5 -11   89.98   13.21
  -1  -5  11   94.17   10.24
   0   5 -11  383.00   29.95
   0  -5  11  436.08   27.06
  -1   5 -11   40.67    9.75
   1  -5  11   39.38    7.51
  -2   5 -11  195.40   18.32
   2  -5  11  155.02   14.61
  -3   5 -11   83.63   13.94
   3  -5  11   66.23    9.13
  -4   5 -11    7.78    8.48
   4  -5  11   12.87    7.14
   8   4 -11   74.14   11.60
  -8  -4  11   78.70    9.29
   7   4 -11   36.51    7.45
  -7  -4  11   30.25    5.89
   6   4 -11  138.99   14.08
  -6  -4  11  149.31   12.14
   5   4 -11  276.09   22.06
  -5  -4  11  312.82   20.30
   4   4 -11   18.54    6.21
  -4  -4  11   15.57    5.04
   3   4 -11  433.62   29.86
  -3  -4  11  415.48   27.01
   2   4 -11    2.98    4.83
  -2  -4  11   -1.18    4.09
   1   4 -11  620.17   40.33
  -1  -4  11  577.62   36.29
   0   4 -11   49.19   10.02
   0  -4  11   42.71    7.42
  -1   4 -11  324.11   24.56
   1  -4  11  255.79   19.32
  -2   4 -11  524.27   33.15
   2  -4  11  377.02   27.14
  -3   4 -11   16.72    8.47
   3  -4  11    7.78    5.56
  -4   4 -11   55.89   11.80
   4  -4  11   64.06    8.51
  -9  -3  11  154.51   14.00
   8   3 -11   75.55   10.96
  -8  -3  11   80.49    9.00
   7   3 -11  331.34   24.14
  -7  -3  11  327.61   21.48
   6   3 -11  214.21   18.86
  -6  -3  11  262.38   16.93
   5   3 -11    9.27    5.10
  -5  -3  11    9.47    4.28
   4   3 -11  381.37   26.43
  -4  -3  11  353.09   23.15
   3   3 -11  239.14   19.00
  -3  -3  11  210.10   15.67
   2   3 -11   -0.63    6.35
   1   3 -11   33.52    8.17
  -1  -3  11   35.33    6.39
   0   3 -11   19.51    6.78
   0  -3  11    2.84    4.70
  -1   3 -11   69.17   11.20
   1  -3  11   61.93    8.31
  -2   3 -11  182.59   17.85
   2  -3  11  174.51   13.68
  -3   3 -11    5.93    7.21
   3  -3  11    9.88    4.99
  -4   3 -11  198.01   21.00
  -9  -2  11   56.42   10.29
  -9  -2  11   49.21   12.08
   8   2 -11   66.21   15.15
  -8  -2  11   72.52    8.62
   7   2 -11    5.59    4.89
  -7  -2  11    0.75    3.72
   6   2 -11   17.73    6.18
  -6  -2  11   23.49    4.93
   5   2 -11    5.15    4.68
  -5  -2  11    5.00    3.28
   4   2 -11   84.81   13.73
  -4  -2  11   95.07    8.50
   3   2 -11  351.35   27.32
  -3  -2  11  403.59   26.68
   2   2 -11   21.03    7.56
  -2  -2  11   14.94    4.41
   1   2 -11  351.40   28.35
  -1  -2  11  345.22   22.06
   0   2 -11  267.10   22.14
   0  -2  11  269.75   17.88
  -1   2 -11    9.90    6.91
   1  -2  11    3.35    4.03
  -2   2 -11  132.08   15.60
   2  -2  11  112.01    9.78
  -3   2 -11   22.82    9.22
   3  -2  11   17.90    4.71
  -4   2 -11  271.13   25.31
  -9  -1  11  257.00   18.80
  -9  -1  11  205.63   18.28
   8   1 -11  111.85   12.30
  -8  -1  11  109.41   10.70
   7   1 -11   32.96    7.15
  -7  -1  11   43.84    6.45
   6   1 -11  478.63   32.74
  -6  -1  11  519.01   30.59
   5   1 -11   83.28   11.79
  -5  -1  11  111.61    9.23
   4   1 -11   83.38   11.73
  -4  -1  11   91.39    8.24
   3   1 -11  249.59   20.34
  -3  -1  11  266.58   19.61
   2   1 -11   85.50   12.01
  -2  -1  11   73.97    7.62
  -1  -1  11  906.77   51.64
   0   1 -11   85.26   12.49
   0  -1  11   77.16    7.55
  -1   1 -11  226.46   19.99
   1  -1  11  218.43   14.76
  -2   1 -11  303.10   24.86
   2  -1  11  294.75   18.63
   3  -1  11    8.01    3.95
  -9   0  11  134.04   19.24
  -9   0  11  129.08   12.80
   8   0 -11    1.38    4.87
  -8   0  11   -0.84    4.30
   7   0 -11  331.37   23.16
  -7   0  11  317.45   21.61
   6   0 -11  232.32   18.72
  -6   0  11  256.36   17.07
   5   0 -11   11.05    6.23
  -5   0  11   22.02    4.58
   4   0 -11  326.19   24.36
  -4   0  11  355.75   21.78
   3   0 -11   42.80    8.23
  -3   0  11   38.81    5.52
   2   0 -11   83.72   12.25
  -2   0  11   97.11    8.86
  -1   0  11  125.66    9.96
   0   0 -11  160.33   16.36
   0   0  11  169.92   12.21
  -1   0 -11  229.25   20.86
   1   0  11  245.63   15.99
  -2   0 -11   30.99   10.13
   2   0  11   33.09    5.14
  -3   0 -11   35.62   10.88
   3   0  11   43.68    6.14
  -9   1  11  129.70   12.96
  -9   1  11  124.78   12.81
   8  -1 -11    3.44    5.37
  -8   1  11    5.86    4.83
   7  -1 -11  188.42   15.03
  -7   1  11  160.28   13.96
   6  -1 -11   41.33    9.94
  -6   1  11   45.03    6.57
   5  -1 -11  113.25   12.28
  -5   1  11  131.38   10.70
   4  -1 -11  155.23   15.51
  -4   1  11  203.78   13.71
   3  -1 -11   22.71    6.42
  -3   1  11   35.56    5.46
   2  -1 -11   10.42    6.03
  -2   1  11    3.20    3.02
   1  -1 -11   61.13   12.37
  -1   1  11   73.97    8.33
   0  -1 -11   -7.78    6.02
   0   1  11    0.08    3.29
  -1  -1 -11   62.04   12.14
   1   1  11   50.54    6.50
  -2  -1 -11   34.78   10.36
   2   1  11   26.13    5.30
  -3  -1 -11   -4.62    8.91
  -9   2  11   54.16    8.55
  -9   2  11   25.97    7.44
   8  -2 -11   33.05    7.09
  -8   2  11   11.89    5.58
   7  -2 -11    0.48    4.65
  -7   2  11    6.31    4.49
   6  -2 -11   75.75    9.64
  -6   2  11   82.16    9.34
   5  -2 -11   17.11    5.78
  -5   2  11   19.05    5.23
   4  -2 -11  247.31   20.21
  -4   2  11  288.52   18.86
   3  -2 -11   40.91    8.42
  -3   2  11   38.55    6.31
   2  -2 -11  155.69   16.00
  -2   2  11  185.90   13.55
   1  -2 -11  330.60   25.03
  -1   2  11  326.19   21.45
   0  -2 -11   18.78    8.19
  -1  -2 -11  135.69   17.16
   1   2  11  179.94   12.97
  -2  -2 -11   -6.36    7.75
   2   2  11   -2.16    4.64
  -3  -2 -11   59.02   18.11
  -8   3  11    6.93    5.70
   7  -3 -11  220.07   18.09
  -7   3  11  196.27   19.41
   6  -3 -11   65.87    8.91
  -6   3  11   61.72    8.65
   5  -3 -11   67.90    9.33
  -5   3  11   44.53    7.39
   4  -3 -11  201.77   17.25
  -4   3  11  217.16   16.08
   3  -3 -11   68.75   10.37
  -3   3  11   77.96    9.18
   2  -3 -11  825.30   50.94
  -2   3  11  815.39   48.54
   1  -3 -11   93.89   13.03
  -1   3  11   88.09    9.35
   0  -3 -11  154.52   17.42
   0   3  11  177.70   13.74
  -1  -3 -11  189.71   19.89
   1   3  11  209.16   15.33
  -2  -3 -11    9.57    9.03
  -7   4  11  236.93   18.98
   6  -4 -11   24.15    6.16
  -6   4  11   15.90    7.48
   5  -4 -11   52.12    8.04
  -5   4  11   48.83    8.06
   4  -4 -11  137.52   13.78
  -4   4  11  166.47   14.09
   3  -4 -11   10.18    5.99
  -3   4  11    8.34    4.67
   2  -4 -11   70.99   11.25
  -2   4  11   99.58   10.68
   1  -4 -11   -2.88    7.33
  -1   4  11    7.61    4.89
   0  -4 -11  242.99   21.01
   0   4  11  221.51   17.47
  -1  -4 -11  118.35   16.14
   1   4  11  119.41   12.21
  -2  -4 -11    1.42   10.02
  -6   5  11   13.66    6.41
  -5   5  11   92.60   12.73
   4  -5 -11   94.58   11.86
  -4   5  11  104.75   12.18
   3  -5 -11    8.34    6.90
  -3   5  11   19.19    6.10
  -2   5  11   38.51    7.59
   1  -5 -11  101.33   14.14
  -1   5  11  111.82   12.08
   0  -5 -11    0.66    8.45
   0   5  11    1.75    5.99
  -1  -5 -11   71.88   13.71
  -5   6  11   15.67    6.82
  -4   6  11   16.08    6.87
  -3   6  11    9.36    6.40
  -1   6  11   33.45    8.88
   0  -6 -11    9.35   10.76
   0   6  11   40.83    8.95
  -2   7  11   79.78   12.84
   1  10 -12   98.43   14.34
   0  10 -12   30.04    9.92
   3   9 -12   23.65    7.96
  -3  -9  12    4.73   11.65
   2   9 -12  362.27   27.78
   1   9 -12  123.01   15.73
  -1  -9  12  131.81   14.53
   0   9 -12   18.25    9.31
   0  -9  12   24.52    8.62
  -1   9 -12  193.71   21.20
  -2   9 -12   -1.91   11.93
   4   8 -12   60.73   10.86
  -4  -8  12   44.47    9.41
   3   8 -12   42.66    9.57
  -3  -8  12   41.22    8.71
   2   8 -12  165.25   17.63
  -2  -8  12  149.12   15.99
   1   8 -12    4.10    7.30
  -1  -8  12    4.38    6.69
   0   8 -12  244.67   24.93
   0  -8  12  282.62   20.92
  -1   8 -12  147.07   19.37
   1  -8  12  243.53   17.88
  -2   8 -12   -2.15    8.97
   2  -8  12    3.96    6.86
  -6  -7  12   16.47    7.24
   5   7 -12  210.47   18.36
  -5  -7  12  178.98   17.14
  -4  -7  12   35.28   10.75
   3   7 -12   59.09   11.05
  -3  -7  12   34.39    8.65
   2   7 -12    6.95    6.48
  -2  -7  12    7.27    6.23
   1   7 -12    1.27    6.50
  -1  -7  12   -2.83    5.78
   0   7 -12    3.23    6.87
   0  -7  12   13.54    6.82
  -1   7 -12   44.59   11.72
   1  -7  12   76.24   10.72
  -2   7 -12    2.82    8.49
   3  -7  12   54.18    9.51
  -7  -6  12   95.31   11.07
   6   6 -12   10.22    6.55
  -6  -6  12    2.18    6.93
  -5  -6  12  115.92   12.30
   4   6 -12  175.84   16.77
  -4  -6  12  164.95   15.05
   3   6 -12   43.54    9.38
  -3  -6  12   41.95    8.12
   2   6 -12  374.63   28.04
  -2  -6  12  344.83   24.43
   1   6 -12   24.63    7.62
  -1  -6  12   23.94    6.57
   0   6 -12   31.21    9.72
   0  -6  12   42.82    7.82
  -1   6 -12  193.27   20.00
   1  -6  12  186.74   15.74
  -2   6 -12   24.12    8.86
   2  -6  12   23.57    7.07
  -3   6 -12  376.22   29.10
   3  -6  12  305.31   23.54
   7   5 -12  301.81   25.48
   6   5 -12   -0.89    5.63
  -6  -5  12    8.47    5.05
   5   5 -12  330.70   25.20
  -5  -5  12  342.60   23.00
   4   5 -12    2.28    5.74
  -4  -5  12    0.72    5.10
   3   5 -12  184.73   17.64
  -3  -5  12  169.14   14.76
   2   5 -12  413.95   30.66
  -2  -5  12  418.67   27.43
   1   5 -12   14.21    7.89
  -1  -5  12   25.28    6.38
   0   5 -12  204.39   20.54
   0  -5  12  228.98   17.14
  -1   5 -12   10.50    7.61
   1  -5  12    0.95    5.50
   2  -5  12   28.77    7.35
  -3   5 -12   22.40   10.54
   3  -5  12   26.95    7.84
  -8  -4  12  105.76   11.04
   7   4 -12   35.40    8.27
  -7  -4  12   42.58    9.92
   6   4 -12    1.56    5.10
  -6  -4  12    6.66    4.54
   5   4 -12  163.21   16.83
  -5  -4  12  199.87   14.63
   4   4 -12   33.30    8.62
  -4  -4  12   32.20    6.23
   3   4 -12  243.59   21.16
  -3  -4  12  254.11   18.00
   2   4 -12    7.20    6.15
  -2  -4  12   -1.67    4.55
   1   4 -12  102.10   14.47
  -1  -4  12  100.30   11.15
   0   4 -12  469.79   31.98
   0  -4  12  384.51   26.68
  -1   4 -12   11.67    7.32
   1  -4  12   -4.42    5.32
   2  -4  12   31.85    7.24
  -3   4 -12   19.73    9.73
   3  -4  12   10.15    6.27
   8   3 -12  105.69   15.80
  -8  -3  12  149.98   12.35
  -7  -3  12   -0.41    4.01
   6   3 -12  142.91   14.71
  -6  -3  12  154.45   12.31
   5   3 -12  200.60   17.89
  -5  -3  12  203.98   14.72
   4   3 -12   47.64    9.64
  -4  -3  12   61.60    7.49
   3   3 -12   90.33   12.84
  -3  -3  12   97.37    9.49
   2   3 -12   24.04    7.96
  -2  -3  12   28.62    5.73
   1   3 -12   18.41    7.68
  -1  -3  12   14.84    5.26
   0   3 -12  241.64   20.97
   0  -3  12  237.27   16.97
  -1   3 -12   32.37    9.51
   1  -3  12   32.02    6.59
   2  -3  12  290.72   19.59
  -3   3 -12  197.04   20.27
   3  -3  12  167.96   13.48
   8   2 -12   15.35    6.64
  -8  -2  12   14.56    5.24
   7   2 -12   19.10    6.39
  -7  -2  12   18.69    5.30
   6   2 -12  135.31   14.36
  -6  -2  12  133.85   11.41
   5   2 -12  239.62   20.55
  -5  -2  12  268.11   17.53
   4   2 -12   25.69    7.66
  -4  -2  12   26.25    5.10
   3   2 -12  327.73   26.30
  -3  -2  12  370.01   22.52
   2   2 -12  320.16   26.15
  -2  -2  12  360.34   22.13
   1   2 -12   12.36    7.03
  -1  -2  12    8.43    4.51
   0   2 -12  224.14   20.32
   0  -2  12  230.43   16.01
  -1   2 -12   25.29    8.46
   1  -2  12    7.87    4.62
   2  -2  12  443.19   26.98
  -3   2 -12  100.91   15.58
   3  -2  12  109.04    9.68
   8   1 -12  229.47   18.99
  -8  -1  12  205.78   16.46
   7   1 -12   51.16    9.77
  -7  -1  12   52.07    7.33
   6   1 -12   33.65    7.65
  -6  -1  12   30.14    5.72
   5   1 -12  271.91   22.79
  -5  -1  12  322.08   19.99
   4   1 -12  112.05   13.46
  -4  -1  12  126.31   10.12
   3   1 -12  499.91   35.56
  -3  -1  12  546.90   31.68
   2   1 -12   -3.26    5.52
  -2  -1  12    0.15    3.73
   1   1 -12  151.18   16.46
  -1  -1  12  159.79   11.92
   0   1 -12   99.98   13.89
   0  -1  12   93.04    8.51
  -1   1 -12    5.15    7.29
   1  -1  12    1.32    3.71
  -2   1 -12   24.01    9.33
   2  -1  12   10.02    4.49
   8   0 -12  139.90   14.57
  -8   0  12  146.55   13.11
   7   0 -12   88.94   11.34
  -7   0  12   89.99    9.72
   6   0 -12  112.44   12.91
  -6   0  12  121.08   10.71
   5   0 -12    1.20    5.12
  -5   0  12    5.07    3.58
   4   0 -12   14.20    6.58
  -4   0  12   18.98    4.58
   3   0 -12   83.78   12.55
  -3   0  12   98.76    8.92
   2   0 -12   47.13   10.23
  -2   0  12   51.16    6.40
   1   0 -12  157.49   16.26
  -1   0  12  149.51   11.85
   0   0 -12  108.74   15.18
   0   0  12   89.84    8.68
  -1   0 -12    8.71    8.04
   1   0  12   10.57    4.36
  -2   0 -12   62.92   12.63
   2   0  12   65.04    7.79
   8  -1 -12   24.86    6.95
  -8   1  12   24.29    6.30
   7  -1 -12   -3.55    5.49
   6  -1 -12  212.99   17.77
  -6   1  12  207.22   15.96
   5  -1 -12   42.47    8.70
  -5   1  12   47.11    6.86
   4  -1 -12   -1.21    5.60
  -4   1  12    3.57    3.73
   3  -1 -12   78.11   11.87
  -3   1  12  112.95    9.64
   2  -1 -12    4.33    5.86
  -2   1  12    1.81    3.70
   1  -1 -12   96.83   13.31
  -1   1  12   99.23    9.30
   0  -1 -12   38.69   10.38
   0   1  12   55.18    7.15
  -1  -1 -12    8.53    8.51
   1   1  12    7.32    4.68
  -2  -1 -12  351.29   29.88
   2   1  12  382.90   23.70
   8  -2 -12   21.06    6.71
  -8   2  12   13.07    9.12
   7  -2 -12   20.72    6.32
  -7   2  12   21.46    5.97
   6  -2 -12  170.52   15.34
  -6   2  12  163.75   14.94
   5  -2 -12   15.94    6.24
  -5   2  12   15.55    5.04
   4  -2 -12  170.44   16.59
  -4   2  12  195.85   14.78
   3  -2 -12  229.25   20.71
  -3   2  12  286.80   18.77
   2  -2 -12   -1.09    6.53
  -2   2  12    0.25    4.13
   1  -2 -12  150.08   16.07
  -1   2  12  142.24   12.23
   0  -2 -12   34.06    9.75
   0   2  12   14.01    5.10
   1   2  12   48.50    7.34
   7  -3 -12   73.53    9.79
  -7   3  12   46.44    8.31
   6  -3 -12  194.92   16.81
  -6   3  12  218.84   16.87
   5  -3 -12   47.10    8.92
  -5   3  12   50.08    8.50
   4  -3 -12  568.85   40.83
  -4   3  12  720.34   40.16
   3  -3 -12   71.51   11.02
  -3   3  12   77.96    9.26
   2  -3 -12  173.33   17.31
  -2   3  12  172.71   14.21
   1  -3 -12  288.95   23.74
  -1   3  12  286.67   20.18
   0  -3 -12   -0.98    7.96
   0   3  12   -3.21    4.98
  -1  -3 -12   42.58   11.30
   1   3  12   55.97    8.46
  -6   4  12   23.78    6.93
  -5   4  12    7.63    5.21
   4  -4 -12    4.61    8.37
   3  -4 -12   13.09    7.23
  -3   4  12   -1.55    4.74
   2  -4 -12   93.06   14.39
  -2   4  12  145.25   12.97
   1  -4 -12   61.58   11.32
  -1   4  12   56.49    8.76
   0  -4 -12    4.93   10.51
   0   4  12   20.23    6.50
  -5   5  12   12.58    9.64
  -4   5  12   60.75    9.57
  -3   5  12  178.73   16.26
   2  -5 -12   29.05    9.95
  -2   5  12   12.59    6.41
   1  -5 -12  102.36   14.30
  -1   5  12   91.84   14.92
   3   8 -13    7.49    9.02
   2   8 -13   68.36   12.61
  -2  -8  13   80.56   15.69
   1   8 -13  151.86   19.27
  -1  -8  13  178.18   21.02
   0   8 -13   16.36    9.20
   4   7 -13   29.18    8.89
  -4  -7  13   17.26    7.18
   3   7 -13    3.75    6.42
  -3  -7  13   11.40    7.11
   2   7 -13   21.94    8.91
  -2  -7  13   17.28    7.92
   1   7 -13   95.66   14.69
  -1  -7  13   80.43   11.35
   0   7 -13   16.90    8.51
   0  -7  13    4.14    6.86
  -1   7 -13  222.13   22.92
   1  -7  13  175.71   16.40
   2  -7  13   31.62    9.15
  -6  -6  13   93.84   13.05
   5   6 -13   33.57    8.94
  -5  -6  13   24.51    7.32
   4   6 -13  246.29   21.65
  -4  -6  13  257.31   19.31
   2   6 -13   65.46   15.66
  -2  -6  13   49.44   10.23
  -1  -6  13   67.47   11.15
   0   6 -13   62.08   12.84
  -1   6 -13  239.75   22.63
   1  -6  13  172.61   19.39
   2  -6  13   20.83    7.95
   6   5 -13    0.15    6.44
  -6  -5  13    2.87    5.29
   5   5 -13  198.94   18.91
  -5  -5  13  187.57   15.48
   4   5 -13  271.44   27.06
  -4  -5  13  251.91   19.45
   3   5 -13   44.31   10.79
  -3  -5  13   32.74    7.16
   2   5 -13  109.97   16.08
  -2  -5  13  124.69   12.22
   1   5 -13   -7.47    6.41
  -1  -5  13    9.32    6.18
   0  -5  13   43.56    7.90
  -1   5 -13   53.76   11.41
   1  -5  13   32.37    7.88
   2  -5  13   89.57   11.11
  -7  -4  13   94.33   10.60
   6   4 -13   37.27    9.13
  -6  -4  13   40.11    6.96
   5   4 -13   96.10   16.22
  -5  -4  13   95.86   10.59
   4   4 -13   13.25    7.10
  -4  -4  13   15.56    5.37
   3   4 -13  108.24   15.21
  -3  -4  13  130.11   11.64
   2   4 -13  386.56   30.05
  -2  -4  13  397.32   25.58
   1   4 -13    1.67    7.74
  -1  -4  13    0.96    4.72
   0   4 -13   11.96    8.41
   0  -4  13   13.90    6.06
  -1   4 -13   42.65   10.53
   1  -4  13   41.28    7.77
   2  -4  13   -0.59    5.97
   7   3 -13  129.90   15.36
  -7  -3  13  143.24   12.47
   6   3 -13   55.15   13.22
  -6  -3  13   84.40    9.65
   5   3 -13   39.06    9.29
  -5  -3  13   31.88    5.98
   4   3 -13   59.75   11.76
  -4  -3  13   71.69    7.90
   3   3 -13   17.71    7.75
  -3  -3  13   21.98    5.44
   2   3 -13  348.05   28.11
  -2  -3  13  372.27   23.57
   1   3 -13   82.02   13.79
  -1  -3  13   56.41    8.05
   0   3 -13  476.16   34.22
   0  -3  13  449.56   28.63
  -1   3 -13  263.62   23.27
   1  -3  13  247.81   17.67
   2  -3  13   -4.39    5.07
   7   2 -13  219.65   20.30
  -7  -2  13  236.63   17.09
   6   2 -13   10.41    6.94
  -6  -2  13    2.35    6.01
   5   2 -13  563.28   39.86
  -5  -2  13  615.46   35.76
   4   2 -13  148.56   16.63
  -4  -2  13  166.72   12.57
   3   2 -13   73.82   12.32
  -3  -2  13   83.60    8.78
   2   2 -13   88.96   14.51
  -2  -2  13  118.27   10.24
   1   2 -13   27.09    9.16
  -1  -2  13   14.36    4.86
   0   2 -13  284.68   23.98
   0  -2  13  266.70   18.29
  -1   2 -13  124.07   17.03
   1  -2  13  121.08   10.81
   2  -2  13   89.81    9.48
   8   1 -13   23.06    8.08
   7   1 -13   34.19   10.18
  -7  -1  13   42.62    7.02
   6   1 -13   84.55   12.98
  -6  -1  13   95.16   10.65
   5   1 -13  117.36   15.22
  -5  -1  13  107.46   10.10
   4   1 -13   14.56    7.15
  -4  -1  13   -0.37    3.59
   3   1 -13  102.99   14.40
  -3  -1  13  110.53    9.85
   2   1 -13   62.66   11.72
  -2  -1  13   40.88    6.21
   1   1 -13   17.19    7.85
  -1  -1  13   12.69    4.44
   0   1 -13   17.84    8.93
   0  -1  13   12.86    4.67
  -1   1 -13    6.12    8.45
   1  -1  13   -0.48    4.53
   2  -1  13   26.72    5.92
   8   0 -13   29.82    8.19
   7   0 -13   16.55    7.66
  -7   0  13   17.00    5.66
   6   0 -13   14.45    7.94
  -6   0  13   20.22    5.22
   5   0 -13   75.04   11.10
  -5   0  13   57.78    7.85
   4   0 -13   14.46    7.31
  -4   0  13   26.04    5.11
   3   0 -13   35.65    8.92
  -3   0  13   33.93    5.87
   2   0 -13  155.20   16.99
  -2   0  13  153.27   12.24
   1   0 -13    7.12    7.23
  -1   0  13    7.59    4.26
   0   0  13  136.27   11.25
  -1   0 -13   16.96    9.91
   1   0  13   10.02    5.02
   8  -1 -13  124.51   14.34
   7  -1 -13   45.60    9.70
  -7   1  13   61.15   10.09
   6  -1 -13    4.25    6.94
  -6   1  13    6.28    4.60
   5  -1 -13  185.82   18.14
  -5   1  13  213.60   19.80
   4  -1 -13    3.80    7.03
  -4   1  13    2.24    3.97
   3  -1 -13  189.70   18.54
  -3   1  13  201.96   14.92
   2  -1 -13   72.37   12.18
  -2   1  13   88.17    8.88
   1  -1 -13   23.08    8.85
  -1   1  13   18.24    5.13
   0  -1 -13  517.66   38.30
   0   1  13  517.22   31.71
  -1  -1 -13  139.02   19.30
   1   1  13  142.85   12.48
   7  -2 -13   -0.28    6.46
   6  -2 -13  327.67   25.48
  -6   2  13  364.32   24.32
   5  -2 -13   73.82   11.57
  -5   2  13   90.10   10.38
   4  -2 -13   17.33    7.93
   3  -2 -13   90.35   12.99
  -3   2  13  106.87   10.85
   2  -2 -13   71.61   11.98
  -2   2  13   79.49    9.38
   1  -2 -13  144.73   16.98
  -1   2  13  135.70   12.47
   0  -2 -13    1.44    8.78
   0   2  13    6.83    5.51
   1   2  13    8.11    6.01
   6  -3 -13  216.25   18.88
   5  -3 -13   49.16    9.81
  -5   3  13   51.15    8.24
   4  -3 -13   20.46    8.96
  -4   3  13   40.46    7.61
   3  -3 -13  154.72   17.03
  -3   3  13  173.55   14.31
   2  -3 -13   14.90    9.62
  -2   3  13   24.71    8.28
   0  -3 -13   -2.88    9.53
   0   3  13    0.15    6.36
   4  -4 -13   64.62   11.48
   3  -4 -13  148.56   16.88
  -3   4  13  144.91   14.12
   2  -4 -13   15.76    9.82
  -2   4  13    9.39    6.30
   3   6 -14   17.68   11.30
  -3  -6  14    2.43    7.46
   2   6 -14   85.85   15.07
  -2  -6  14   67.71   10.22
  -1  -6  14  182.76   16.00
   0  -6  14   -1.47    7.61
   4   5 -14   52.02   10.97
  -4  -5  14   37.76    7.36
   3   5 -14   -2.50    7.69
  -3  -5  14   -2.44    5.22
   2   5 -14    9.24    8.76
  -2  -5  14   19.98    6.59
   1   5 -14   13.73    8.34
  -1  -5  14    5.31    6.25
   0  -5  14    7.22    7.05
   1  -5  14   52.50    9.08
   5   4 -14   23.72    8.75
  -5  -4  14   22.11    5.81
   4   4 -14  353.33   28.78
  -4  -4  14  371.13   23.98
   3   4 -14  108.41   15.90
  -3  -4  14  108.04   10.85
   2   4 -14   59.01   12.09
  -2  -4  14   57.93    8.12
   1   4 -14  181.89   20.17
  -1  -4  14  171.62   14.25
   0   4 -14  -11.26    9.40
   0  -4  14  -11.59    5.26
   1  -4  14   59.69    8.63
   6   3 -14   61.69   14.39
   5   3 -14    8.25    7.53
  -5  -3  14   -1.78    4.68
   4   3 -14  290.20   24.39
  -4  -3  14  267.65   18.72
   3   3 -14   13.85    8.75
  -3  -3  14    4.93    4.83
   2   3 -14  307.12   25.86
   1   3 -14  257.17   23.40
   0   3 -14   12.39    9.53
   1  -3  14  162.86   14.23
   6   2 -14   37.98    9.98
  -6  -2  14   37.17    9.11
   5   2 -14   23.05    8.58
  -5  -2  14   20.14    5.30
  -4  -2  14   85.27    9.09
  -3  -2  14   -0.36    5.24
   2   2 -14  158.76   19.28
   1   2 -14   14.26    9.25
  -1  -2  14   32.42    7.02
   0   2 -14   40.57   11.54
   0  -2  14   37.20    9.04
   6   1 -14    0.76    7.74
   5   1 -14   28.82   12.44
  -5  -1  14   48.52    7.17
   4   1 -14   17.98    9.92
  -4  -1  14   13.49    4.75
   3   1 -14   -3.76    9.40
  -3  -1  14    2.29    4.18
   2   1 -14   16.39    9.95
   1   1 -14   -0.35    7.74
  -1  -1  14    2.45    6.60
   0   1 -14   30.96   12.13
   0  -1  14   19.34    8.04
   7   0 -14   35.53    9.88
   6   0 -14   -4.57    7.40
   5   0 -14  102.20   21.28
  -5   0  14   94.14    9.85
   4   0 -14  210.92   21.72
  -4   0  14  255.76   17.34
   3   0 -14    3.26    8.03
  -3   0  14   -3.33    3.91
   2   0 -14  302.33   27.97
  -2   0  14  299.28   20.91
   1   0 -14   15.17    9.11
  -1   0  14    5.35    6.88
   6  -1 -14   11.40    9.78
   5  -1 -14   45.80   11.05
   4  -1 -14    1.03    7.83
  -4   1  14   12.35    5.17
   3  -1 -14    7.54   10.19
  -3   1  14    6.71    5.00
   2  -1 -14  257.67   23.95
  -2   1  14  283.47   19.74
   1  -1 -14  148.72   18.75
  -1   1  14  140.40   12.48
   0   1  14  143.37   12.92
   5  -2 -14  115.25   15.17
   4  -2 -14    6.49    9.19
  -3   2  14  116.67   11.78
   2  -2 -14   16.14    9.60
  -2   2  14   11.09    5.95
   1  -2 -14    8.76   11.36
  -1   2  14   -2.87    5.50
   4  -3 -14   41.89   11.05
   3  -3 -14   19.73   10.15
   4   0 -15  306.15   30.07
   0   0   0    0.00    0.00
;
_shelx_hkl_checksum     94641
_shelx_res_file
;
TITL TD-3
    shelx.res
    created by SHELXL-2019/3 at 11:40:04 on 29-Jan-2025
CELL 0.71073 7.1417 8.8235 10.2554 101.566 107.022 97.55
ZERR 2 0.0034 0.0038 0.0054 0.013 0.014 0.01
LATT 1
SFAC C H Cl N S Se
UNIT 22 12 2 6 2 2
L.S. 10
PLAN  5
SIZE 0.6 0.4 0.1
TEMP -173.15
CONF
LIST 4
MORE -1
BOND $H
fmap 2
acta
WGHT    0.022100    0.163100
FVAR       0.69957
SE1   6    0.193498    0.530656    0.384845    11.00000    0.01299    0.01398 =
         0.01459    0.00667    0.00538    0.00329
S1    5    0.063457   -0.229864    0.131805    11.00000    0.01960    0.01525 =
         0.02230    0.00149    0.00302    0.00130
N1    4    0.272562    0.273108    0.469848    11.00000    0.01080    0.01178 =
         0.01163    0.00311    0.00419    0.00059
N2    4    0.168258    0.341612    0.257680    11.00000    0.01433    0.01715 =
         0.01390    0.00446    0.00441    0.00306
N3    4    0.449607    0.236173    0.036517    11.00000    0.01979    0.02749 =
         0.01807    0.00573    0.00820    0.00492
C1    1    0.270725    0.426453    0.527054    11.00000    0.01082    0.01229 =
         0.01316    0.00377    0.00514    0.00218
C2    1    0.325599    0.482836    0.673134    11.00000    0.01436    0.01381 =
         0.01494    0.00382    0.00533    0.00162
AFIX  43
H2    2    0.323858    0.589089    0.713832    11.00000   -1.20000
AFIX   0
C3    1    0.382427    0.381741    0.757497    11.00000    0.01519    0.01912 =
         0.01485    0.00628    0.00474    0.00150
AFIX  43
H3    2    0.419393    0.418052    0.856995    11.00000   -1.20000
AFIX   0
C4    1    0.385512    0.224553    0.695759    11.00000    0.01417    0.01563 =
         0.01442    0.00626    0.00364    0.00125
AFIX  43
H4    2    0.425057    0.154979    0.753641    11.00000   -1.20000
AFIX   0
C5    1    0.331708    0.172599    0.553005    11.00000    0.01349    0.01144 =
         0.01880    0.00575    0.00520    0.00174
AFIX  43
H5    2    0.335128    0.067141    0.511177    11.00000   -1.20000
AFIX   0
C6    1    0.208711    0.231471    0.319679    11.00000    0.01282    0.01588 =
         0.01288    0.00320    0.00514    0.00107
C7    1    0.186227    0.067477    0.239486    11.00000    0.01340    0.01607 =
         0.01218    0.00295    0.00270    0.00239
C8    1    0.084511   -0.064130    0.259338    11.00000    0.01971    0.01772 =
         0.01655    0.00305    0.00566   -0.00001
AFIX  43
H8    2    0.032150   -0.063504    0.334549    11.00000   -1.20000
AFIX   0
C9    1    0.248367    0.029969    0.118027    11.00000    0.01235    0.01799 =
         0.01307    0.00266    0.00306    0.00450
C10   1    0.190419   -0.126875    0.049239    11.00000    0.01480    0.02391 =
         0.01665    0.00133    0.00388    0.00560
AFIX  43
H10   2    0.217413   -0.172478   -0.033747    11.00000   -1.20000
AFIX   0
C11   1    0.360795    0.144540    0.072795    11.00000    0.01710    0.02315 =
         0.01221    0.00223    0.00479    0.00639
CL1   3    0.227322    0.810165    0.591658    11.00000    0.02382    0.01309 =
         0.02432    0.00602    0.00871    0.00350
HKLF 4
REM  TD-3
REM wR2 = 0.0806, GooF = S = 1.053, Restrained GooF = 1.053 for all data
REM R1 = 0.0336 for 3411 Fo > 4sig(Fo) and 0.0420 for all 3934 data
REM 154 parameters refined using 0 restraints
END
WGHT      0.0221      0.1631
REM Highest difference peak  1.219,  deepest hole -0.739,  1-sigma level  0.114
Q1    1   0.1776  0.6155  0.3831  11.00000  0.05    1.22
Q2    1   0.2098  0.4338  0.3881  11.00000  0.05    0.86
Q3    1   0.2049  0.4694  0.4812  11.00000  0.05    0.65
Q4    1   0.2943  0.4952  0.4915  11.00000  0.05    0.64
Q5    1   0.1113  0.4567  0.2980  11.00000  0.05    0.61
;
_shelx_res_checksum     51136
