# Supplementary material for: Synthesis, structural characterization, Hirshfeld surface analysis and QTAIM analysis of 3-(4-cyano­thio­phen-3-yl)-[1,2,4]selena­diazolo[4,5-a]pyridin-4-ium chloride
Source: Acta Crystallogr E Crystallogr Commun. 2025 Feb 14;81(Pt 3):224–8. doi: 10.1107/S205698902500115X (PMC11891582; doi:10.1107/S205698902500115X)
Supplement: Supplementary file 2 [file e-81-00224-Isup2.hkl]

data_I                                                                          
_shelx_title ' TD-3'                                                            
_shelx_refln_list_code          4                                               
_shelx_F_calc_maximum      142.78                                               
_exptl_crystal_F_000       320.00                                               
_reflns_d_resolution_high  0.6625                                               
                                                                                
loop_                                                                           
 _space_group_symop_operation_xyz                                               
 'x, y, z'                                                                      
 '-x, -y, -z'                                                                   
                                                                                
_cell_length_a     7.1417                                                       
_cell_length_b     8.8235                                                       
_cell_length_c    10.2554                                                       
_cell_angle_alpha 101.566                                                       
_cell_angle_beta  107.022                                                       
_cell_angle_gamma  97.550                                                       
                                                                                
_shelx_F_squared_multiplier     1.000                                           
                                                                                
loop_                                                                           
 _refln_index_h                                                                 
 _refln_index_k                                                                 
 _refln_index_l                                                                 
 _refln_F_squared_calc                                                          
 _refln_F_squared_meas                                                          
 _refln_F_squared_sigma                                                         
 _refln_observed_status                                                         
   1   0   0        867.04        979.47        34.12 o                         
   2   0   0       9866.49      11695.94       586.16 o                         
   3   0   0       1664.61       1838.29        55.21 o                         
   4   0   0        257.54        262.42        17.67 o                         
   5   0   0       2203.17       2223.13       128.22 o                         
   6   0   0          8.88         11.57         5.68 o                         
   7   0   0       1320.56       1386.62        81.92 o                         
   8   0   0        737.46        772.18        50.55 o                         
   9   0   0         21.91         16.49        10.69 o                         
 -10   1   0        264.27        233.30        28.48 o                         
  -9   1   0        160.60        158.97        20.19 o                         
  -8   1   0        782.80        796.89        51.45 o                         
  -7   1   0          5.02         11.03         6.21 o                         
  -6   1   0       1661.14       1724.89        58.78 o                         
  -5   1   0       2435.07       2381.85        75.55 o                         
  -4   1   0         39.97         42.44         2.71 o                         
  -3   1   0       1300.20       1222.92        39.03 o                         
  -2   1   0        862.50        923.25        25.53 o                         
  -1   1   0        167.70        163.35         4.79 o                         
   0   1   0        860.15        853.84        26.97 o                         
   1   1   0        124.95        112.66         3.55 o                         
   2   1   0       8591.21       8944.84       342.81 o                         
   3   1   0        582.91        587.20        24.53 o                         
   4   1   0         32.31         31.67         5.66 o                         
   5   1   0         46.46         57.48         8.79 o                         
   6   1   0          9.80         20.62         6.64 o                         
   7   1   0         49.90         61.67        16.45 o                         
   8   1   0         81.10         74.01        13.44 o                         
   9   1   0          6.59          4.23        10.93 o                         
 -10   2   0        262.41        265.28        28.30 o                         
  -9   2   0         15.20         22.13        10.83 o                         
  -7   2   0         99.85         90.22         5.84 o                         
  -6   2   0       1059.53       1044.91        34.48 o                         
  -5   2   0         88.51         74.64         4.14 o                         
  -4   2   0        144.50        127.42         4.81 o                         
  -3   2   0       1109.94       1112.83        30.99 o                         
  -2   2   0       3204.48       3296.76        89.67 o                         
  -1   2   0          7.73          9.10         0.84 o                         
   0   2   0         41.06         53.32         2.81 o                         
   1   2   0        504.69        558.34        18.20 o                         
   2   2   0        653.16        606.93        20.00 o                         
   3   2   0       1019.78        997.62        57.11 o                         
   4   2   0         62.79         71.13         8.13 o                         
   5   2   0       1405.20       1460.41        84.10 o                         
   6   2   0        457.98        490.53        33.33 o                         
   7   2   0        171.82        188.09        18.35 o                         
   8   2   0         80.20         69.08        13.63 o                         
   9   2   0         29.14         35.37        14.24 o                         
 -10   3   0         88.69         63.85        17.35 o                         
  -9   3   0         10.85          4.78        10.01 o                         
  -8   3   0        659.46        639.36        28.65 o                         
  -7   3   0        291.39        290.28        14.91 o                         
  -6   3   0        213.29        233.99        12.80 o                         
  -5   3   0        533.16        518.73        22.44 o                         
  -4   3   0        632.63        636.34        18.57 o                         
  -3   3   0       1330.09       1231.16        34.35 o                         
  -2   3   0       1581.55       1572.09        43.30 o                         
  -1   3   0        427.01        394.77        16.77 o                         
   0   3   0       7237.68       7206.26       195.24 o                         
   1   3   0         12.96         12.79         1.59 o                         
   2   3   0       2232.93       2200.10        60.52 o                         
   3   3   0        107.70        107.26         4.67 o                         
   4   3   0       1684.20       1669.78        94.77 o                         
   5   3   0       1606.79       1586.09        91.25 o                         
   6   3   0         63.64         66.45        11.14 o                         
   7   3   0       1110.86       1144.19        70.35 o                         
   8   3   0        204.92        210.50        22.68 o                         
 -10   4   0          8.63          0.37        13.16 o                         
  -9   4   0        156.74        155.90        19.74 o                         
  -8   4   0        696.47        694.89        31.35 o                         
  -7   4   0          5.21          8.88         4.83 o                         
  -6   4   0        654.41        629.44        27.62 o                         
  -5   4   0        576.87        591.80        25.68 o                         
  -4   4   0        481.64        474.45        16.66 o                         
  -3   4   0       3259.47       3153.78       116.82 o                         
  -2   4   0       1096.11       1104.63        63.40 o                         
  -1   4   0       5312.78       5136.66       161.56 o                         
   0   4   0       3253.77       3186.64        87.14 o                         
   1   4   0        838.62        821.16        23.60 o                         
   2   4   0       3417.72       3413.72       107.92 o                         
   3   4   0        164.09        148.01         7.73 o                         
   4   4   0       2223.88       2153.56        84.61 o                         
   5   4   0         14.53          5.91         6.38 o                         
   6   4   0        729.56        789.71        50.22 o                         
   7   4   0        534.37        480.09        35.61 o                         
   8   4   0        143.95        139.03        18.86 o                         
 -10   5   0         10.91         38.35        18.25 o                         
  -9   5   0        320.98        330.22        30.75 o                         
  -8   5   0        456.06        444.95        22.80 o                         
  -7   5   0        563.13        550.80        26.00 o                         
  -6   5   0       2539.05       2603.66       103.59 o                         
  -5   5   0         14.05         24.83         4.84 o                         
  -4   5   0        220.27        203.92        14.01 o                         
  -3   5   0         37.46         33.94         6.40 o                         
  -2   5   0        417.73        424.80        27.50 o                         
  -1   5   0        773.31        724.21        23.83 o                         
   0   5   0         50.60         56.43         3.41 o                         
   1   5   0        144.37        126.43         5.92 o                         
   2   5   0       1528.27       1432.45        46.50 o                         
   3   5   0        982.86        951.00        31.60 o                         
   4   5   0          8.04          7.90         2.34 o                         
   5   5   0        272.64        261.56        21.31 o                         
   6   5   0          1.31          0.20         7.11 o                         
   7   5   0        145.06        135.12        18.29 o                         
   8   5   0         54.29         18.59        21.09 o                         
  -9   6   0         41.88         41.97        18.74 o                         
  -8   6   0          8.89          9.94         7.00 o                         
  -7   6   0        154.19        151.43        24.82 o                         
  -6   6   0       1340.81       1308.45        71.95 o                         
  -5   6   0          4.28          3.07         3.44 o                         
  -4   6   0       2210.33       2270.33        89.27 o                         
  -3   6   0        830.81        827.19        50.57 o                         
  -2   6   0        266.03        248.04        24.27 o                         
  -1   6   0        471.98        455.78        15.75 o                         
   0   6   0         55.42         52.74         3.64 o                         
   1   6   0        654.67        607.71        26.01 o                         
   2   6   0       1427.02       1369.81        55.35 o                         
   3   6   0          0.28          0.75         3.11 o                         
   4   6   0       1665.86       1605.33        81.63 o                         
   5   6   0        907.13        873.02        58.03 o                         
   6   6   0          2.27         -0.74         8.03 o                         
   7   6   0        297.95        317.73        28.89 o                         
  -9   7   0        145.64        134.53        18.47 o                         
  -8   7   0        449.68        405.61        51.88 o                         
  -7   7   0         86.16         67.21        23.53 o                         
  -6   7   0        464.87        457.34        17.86 o                         
  -5   7   0        194.79        191.74        18.43 o                         
  -4   7   0       2232.26       2164.53       124.29 o                         
  -3   7   0       1484.98       1520.62        89.11 o                         
  -2   7   0        291.69        302.04        22.97 o                         
  -1   7   0       2662.32       2614.07        83.33 o                         
   0   7   0        880.66        813.80        27.65 o                         
   1   7   0        375.39        387.80        18.11 o                         
   2   7   0        166.38        183.82        16.61 o                         
   3   7   0        145.83        144.24        10.08 o                         
   4   7   0       1061.30       1038.47        43.83 o                         
   5   7   0         64.01         56.13        11.57 o                         
   6   7   0        301.82        307.37        26.93 o                         
   7   7   0        208.27        176.93        26.73 o                         
  -9   8   0        281.75        325.05        29.79 o                         
  -8   8   0         91.50        116.41        17.96 o                         
  -7   8   0        124.95        161.62        19.55 o                         
  -6   8   0        613.06        618.04        43.07 o                         
  -5   8   0         34.90         45.12        10.52 o                         
  -4   8   0        430.02        404.88        30.38 o                         
  -3   8   0         35.70         23.87         7.87 o                         
  -2   8   0       1366.43       1372.83        82.02 o                         
  -1   8   0        983.49        929.47        39.02 o                         
   0   8   0          5.28          5.37         2.53 o                         
   1   8   0       1162.32       1135.62        47.15 o                         
   2   8   0         32.26         39.30         9.28 o                         
   3   8   0        228.61        219.76        13.30 o                         
   4   8   0         11.68         25.18         7.06 o                         
   5   8   0         56.13         33.94        10.56 o                         
   6   8   0        126.64        164.10        20.84 o                         
  -8   9   0        117.49        127.97        24.62 o                         
  -7   9   0        559.80        606.25        44.89 o                         
  -6   9   0        196.94        214.91        22.64 o                         
  -5   9   0        188.42        197.83        20.56 o                         
  -4   9   0        253.41        218.18        21.82 o                         
  -2   9   0        174.55        140.35        16.22 o                         
  -1   9   0          6.40          5.25         7.56 o                         
   0   9   0         50.66         56.98         6.41 o                         
   1   9   0        345.09        364.03        18.40 o                         
   2   9   0        576.02        555.09        26.15 o                         
   3   9   0         59.90         53.91        15.10 o                         
   4   9   0        121.29        144.39        12.68 o                         
   5   9   0          0.72          7.62        10.87 o                         
  -7  10   0         20.25         20.51        13.10 o                         
  -6  10   0         47.90         59.28        14.49 o                         
  -5  10   0          9.65          8.72         9.44 o                         
  -4  10   0        725.77        685.49        47.98 o                         
  -3  10   0        200.92        211.81        22.35 o                         
  -2  10   0        114.52        133.28        18.90 o                         
  -1  10   0        248.84        225.29        22.37 o                         
   0  10   0         89.55         93.81         8.06 o                         
   1  10   0        586.00        568.18        28.34 o                         
   2  10   0        132.89        132.61        12.31 o                         
   3  10   0        442.84        472.00        33.49 o                         
   4  10   0        766.18        744.13        49.10 o                         
  -6  11   0         59.50         46.75        14.71 o                         
  -5  11   0        170.39        168.33        22.74 o                         
  -4  11   0       1020.61       1072.20        70.60 o                         
  -3  11   0         21.29         29.30        11.73 o                         
  -2  11   0       1059.13       1066.74        69.53 o                         
  -1  11   0        541.42        558.96        41.91 o                         
   0  11   0         18.53         12.83        11.32 o                         
   1  11   0        341.84        289.49        29.08 o                         
   2  11   0         25.99         15.14        13.81 o                         
  -4  12   0          3.89          7.36        11.63 o                         
  -3  12   0        149.62        114.40        19.13 o                         
  -2  12   0        496.86        488.82        39.86 o                         
   0  12   0         79.61         99.75        24.64 o                         
   1  12   0         68.68         44.30        17.90 o                         
   2  12   0         27.81         22.58        17.74 o                         
  -1 -12   1         58.33         69.19        17.37 o                         
   0 -12   1        604.22        581.69        44.97 o                         
   2 -12   1         22.58         41.36        14.38 o                         
   3 -12   1        229.65        227.40        26.09 o                         
   4 -12   1         41.16         26.40        13.06 o                         
  -4 -11   1          0.20         -4.58        12.34 o                         
  -3 -11   1        389.30        452.83        24.86 o                         
  -2 -11   1         38.67         54.49        10.72 o                         
  -1 -11   1        582.43        581.32        43.34 o                         
   0 -11   1       1254.74       1249.23        79.12 o                         
   1 -11   1        150.91        197.40        23.38 o                         
   2 -11   1       1034.41       1073.49        69.70 o                         
   3 -11   1         56.99         59.64        14.30 o                         
   4 -11   1         29.29         43.01        12.67 o                         
   5 -11   1         88.59         79.57        17.72 o                         
   6 -11   1          0.48          2.45        11.48 o                         
  -5 -10   1        110.98        139.05        18.70 o                         
  -4 -10   1        112.49        106.27        15.06 o                         
  -3 -10   1        198.26        172.84        21.35 o                         
  -2 -10   1          0.83          0.48         5.78 o                         
  -1 -10   1         14.40         15.43         6.21 o                         
   0 -10   1         27.99         22.99         4.69 o                         
   1 -10   1          8.85          8.05         8.95 o                         
   2 -10   1        699.36        712.52        49.00 o                         
   3 -10   1        126.37        144.44        19.80 o                         
   4 -10   1         33.53         38.86        11.67 o                         
   5 -10   1         82.76         98.63        17.39 o                         
   6 -10   1         34.88         15.92        10.99 o                         
   7 -10   1         26.21         30.96        12.69 o                         
  -6  -9   1         26.01         22.09        12.44 o                         
  -5  -9   1         96.68        109.52        15.98 o                         
  -4  -9   1         92.58         87.10        10.14 o                         
  -3  -9   1        413.08        434.94        30.10 o                         
  -2  -9   1        325.33        342.35        18.10 o                         
  -1  -9   1         38.21         39.93         5.92 o                         
   0  -9   1        203.25        225.85        12.49 o                         
   1  -9   1         10.93         11.25         4.13 o                         
   2  -9   1        289.62        298.49        25.56 o                         
   3  -9   1        219.00        233.04        23.85 o                         
   4  -9   1        271.51        288.58        25.48 o                         
   5  -9   1       1120.87       1189.55        74.76 o                         
   6  -9   1        109.88        107.82        16.90 o                         
   7  -9   1        185.22        239.15        24.38 o                         
   8  -9   1        110.89        114.14        19.98 o                         
  -6  -8   1         10.64         29.06        14.90 o                         
  -5  -8   1        195.60        173.76        19.37 o                         
  -4  -8   1        175.38        171.41        12.87 o                         
  -3  -8   1        835.61        839.96        51.12 o                         
  -2  -8   1          2.41          5.75         3.90 o                         
  -1  -8   1       1342.86       1342.64        55.08 o                         
   0  -8   1       2174.52       2104.72        68.28 o                         
   1  -8   1        221.89        218.72         9.98 o                         
   2  -8   1       1000.98        950.93        59.30 o                         
   3  -8   1        344.67        333.77        26.11 o                         
   4  -8   1       1192.58       1207.77        73.91 o                         
   5  -8   1         83.28         97.98        15.10 o                         
   6  -8   1        193.38        211.88        13.62 o                         
   7  -8   1        915.43        922.53        59.95 o                         
   8  -8   1         31.07         31.92        12.59 o                         
   9  -8   1         82.56        104.98        18.37 o                         
  -7  -7   1        207.21        212.05        24.11 o                         
  -6  -7   1        782.11        761.05        50.22 o                         
  -5  -7   1         48.82         46.72         6.89 o                         
  -4  -7   1        322.38        330.99        17.44 o                         
  -3  -7   1        335.84        356.37        24.50 o                         
  -2  -7   1       1910.41       1771.34        72.34 o                         
  -1  -7   1       2231.89       2168.73        86.11 o                         
   0  -7   1         10.53         15.70         3.03 o                         
   1  -7   1       1756.86       1742.49        56.54 o                         
   2  -7   1       2546.02       2562.60       145.24 o                         
   3  -7   1        133.11        137.82        14.43 o                         
   4  -7   1        842.40        845.77        35.28 o                         
   5  -7   1        337.33        336.50        13.55 o                         
   6  -7   1        456.82        463.54        24.09 o                         
   7  -7   1        101.19        110.60        15.92 o                         
   8  -7   1         70.48         68.00        10.93 o                         
   9  -7   1        254.06        244.40        29.81 o                         
  -7  -6   1        337.37        322.94        28.34 o                         
  -6  -6   1        502.61        485.55        34.61 o                         
  -5  -6   1         67.87         58.96        15.45 o                         
  -4  -6   1        118.79        108.30         8.91 o                         
  -3  -6   1        229.03        205.60        16.06 o                         
  -2  -6   1        363.35        320.73        15.40 o                         
  -1  -6   1         46.47         54.61        12.69 o                         
   0  -6   1          0.93          1.52         1.59 o                         
   1  -6   1         99.90        101.96         8.09 o                         
   2  -6   1       2389.18       2400.45        76.85 o                         
   3  -6   1        615.12        622.45        21.17 o                         
   4  -6   1       1630.20       1661.73        54.09 o                         
   5  -6   1       1439.02       1444.66        58.58 o                         
   6  -6   1         72.29         82.26        15.87 o                         
   7  -6   1        140.04        151.06        12.65 o                         
   8  -6   1          4.91          8.90         7.05 o                         
   9  -6   1        167.74        136.59        25.28 o                         
  -8  -5   1         54.02         44.40        13.89 o                         
  -7  -5   1         20.75         26.81        10.30 o                         
  -6  -5   1        269.73        271.94        22.97 o                         
  -5  -5   1         66.23         54.70        11.43 o                         
  -4  -5   1       2634.70       2518.75        92.92 o                         
  -3  -5   1        699.31        664.69        25.82 o                         
  -2  -5   1         37.74         34.76         3.41 o                         
  -1  -5   1       2659.08       2533.87        80.98 o                         
   0  -5   1        757.62        737.56        30.66 o                         
   1  -5   1        842.46        853.20        28.50 o                         
   2  -5   1       1160.35       1173.49        38.12 o                         
   3  -5   1        342.53        355.03        13.02 o                         
   4  -5   1       3607.09       3282.18       205.31 o                         
   5  -5   1        603.47        602.62        27.77 o                         
   6  -5   1        553.06        584.52        27.26 o                         
   7  -5   1        865.95        855.23        38.02 o                         
   8  -5   1         37.24         55.65         8.07 o                         
   9  -5   1        304.95        328.85        33.29 o                         
  -8  -4   1        266.03        325.93        38.31 o                         
  -7  -4   1        175.19        198.36        20.00 o                         
  -6  -4   1        763.87        750.44        48.00 o                         
  -5  -4   1          7.01         17.18         6.42 o                         
  -4  -4   1       2146.37       2010.40        78.99 o                         
  -3  -4   1        302.05        286.84        16.86 o                         
  -2  -4   1       3426.18       3265.74       126.87 o                         
  -1  -4   1       3244.70       3098.02       124.33 o                         
   0  -4   1         43.86         46.80         3.14 o                         
   1  -4   1       2538.81       2431.24        66.97 o                         
   2  -4   1        128.90        136.64         5.94 o                         
   3  -4   1        970.70        934.27        35.78 o                         
   4  -4   1       1559.95       1530.80        49.81 o                         
   5  -4   1        486.55        498.32        22.56 o                         
   6  -4   1       1256.89       1243.01        51.30 o                         
   7  -4   1         76.56         71.76        16.79 o                         
   8  -4   1         23.40         19.93         6.07 o                         
   9  -4   1         54.48         57.17        14.51 o                         
  10  -4   1         13.52          7.29        16.55 o                         
  -9  -3   1        283.96        331.63        31.16 o                         
  -8  -3   1         14.55         11.30         9.38 o                         
  -7  -3   1        647.35        657.12        43.77 o                         
  -6  -3   1        728.63        752.20        47.32 o                         
  -5  -3   1        204.47        217.12        17.37 o                         
  -4  -3   1        421.79        377.46        26.23 o                         
  -3  -3   1        139.06        147.81         6.20 o                         
  -2  -3   1       2864.05       2903.54        92.01 o                         
  -1  -3   1        125.12        110.20         4.95 o                         
   0  -3   1        743.56        765.55        21.70 o                         
   1  -3   1       1096.30       1018.42        28.61 o                         
   2  -3   1        104.04         84.38         3.80 o                         
   3  -3   1          7.15         10.29         1.62 o                         
   4  -3   1         42.62         58.98         6.52 o                         
   5  -3   1         38.31         46.38         5.06 o                         
   6  -3   1       1057.76       1015.73        42.16 o                         
   7  -3   1         72.01         74.76         7.25 o                         
   8  -3   1         55.97         60.40        12.20 o                         
   9  -3   1        298.82        286.92        26.85 o                         
  10  -3   1        138.26        106.54        18.86 o                         
  -9  -2   1         90.60         83.26        16.04 o                         
  -8  -2   1        321.28        319.57        27.05 o                         
  -7  -2   1        387.88        445.97        33.98 o                         
  -6  -2   1        153.33        171.35        15.88 o                         
  -5  -2   1        211.22        221.19        17.29 o                         
  -4  -2   1        949.38       1023.95        64.26 o                         
  -3  -2   1         10.33          4.95         1.49 o                         
  -2  -2   1         74.15         88.67         3.90 o                         
  -1  -2   1          9.80         11.33         1.35 o                         
   0  -2   1        286.54        283.70         8.46 o                         
   1  -2   1       4332.89       4199.97       114.31 o                         
   2  -2   1       4957.77       5043.48       137.08 o                         
   3  -2   1       1029.94       1015.80        28.68 o                         
   4  -2   1       3898.75       3833.49       120.93 o                         
   5  -2   1        403.55        402.80        14.39 o                         
   6  -2   1       1218.80       1174.89        47.81 o                         
   7  -2   1        178.39        186.37        18.10 o                         
   8  -2   1        876.43        835.67        54.05 o                         
   9  -2   1        658.30        699.89        49.24 o                         
  -9  -1   1         92.15        121.98        18.25 o                         
  -8  -1   1          2.00          2.94         8.42 o                         
  -7  -1   1        224.76        231.89        20.11 o                         
  -6  -1   1          5.47          6.72         5.23 o                         
  -5  -1   1       1191.57       1276.88        73.66 o                         
  -4  -1   1       7609.76       7760.49       242.90 o                         
  -3  -1   1        336.47        432.97        25.89 o                         
  -2  -1   1       9894.84      10264.17       320.87 o                         
  -1  -1   1         14.64         16.51         1.22 o                         
   0  -1   1       3891.89       4061.98       110.16 o                         
   1  -1   1        320.96        335.97         9.74 o                         
   2  -1   1       2869.07       2947.98        80.32 o                         
   3  -1   1       6466.48       6145.19       166.77 o                         
   4  -1   1       1760.33       1720.76        54.80 o                         
   5  -1   1        560.33        604.99        20.48 o                         
   6  -1   1       1132.98       1182.05        69.66 o                         
   7  -1   1         43.48         53.64        10.81 o                         
   8  -1   1        374.27        395.05        30.75 o                         
   9  -1   1         11.56         -1.37        11.52 o                         
 -10   0   1        619.32        632.30        48.55 o                         
  -9   0   1        506.30        514.50        38.03 o                         
  -8   0   1         17.32         14.28         7.95 o                         
  -7   0   1       1093.33       1118.40        67.04 o                         
  -6   0   1         76.08         97.13         9.96 o                         
  -5   0   1        551.92        540.32        18.42 o                         
  -4   0   1       2226.26       2257.83       114.27 o                         
  -3   0   1        365.13        322.73         9.70 o                         
  -1   0   1       2341.86       2624.51       116.87 o                         
   0   0   1       3989.44       3405.71       106.60 o                         
   1   0   1       3273.27       3520.00       110.20 o                         
   2   0   1          8.03          3.85         1.36 o                         
   3   0   1        796.54        811.03        32.98 o                         
   4   0   1         21.58         28.12         5.44 o                         
   5   0   1        884.50       1011.90        59.62 o                         
   6   0   1        917.06       1013.68        61.01 o                         
   7   0   1        207.86        211.36        21.33 o                         
   8   0   1         95.26        116.75        17.08 o                         
   9   0   1        140.98        118.20        19.00 o                         
 -10   1   1        314.10        327.21        30.47 o                         
  -9   1   1          1.74         13.12         8.87 o                         
  -8   1   1        804.69        824.25        57.62 o                         
  -7   1   1       1017.19       1036.64        72.60 o                         
  -6   1   1         14.24         18.11         5.29 o                         
  -5   1   1        551.94        548.01        19.88 o                         
  -4   1   1         17.07         26.54         2.91 o                         
  -3   1   1         51.33         75.85         3.04 o                         
  -2   1   1       1691.93       1738.05        47.52 o                         
  -1   1   1         37.78         45.63         1.73 o                         
   0   1   1       5966.29       5613.98       151.88 o                         
   1   1   1       1067.29        967.91        26.60 o                         
   2   1   1        515.08        533.92        22.17 o                         
   3   1   1        320.60        336.16        21.45 o                         
   4   1   1        144.88        179.26        13.91 o                         
   5   1   1        143.93        145.52        13.69 o                         
   6   1   1        227.72        236.63        20.13 o                         
   7   1   1          0.25         -1.45         7.36 o                         
   8   1   1        154.92        175.99        20.74 o                         
   9   1   1        491.89        570.92        43.58 o                         
 -10   2   1        140.80         73.62        24.13 o                         
  -9   2   1         33.07         47.45        11.75 o                         
  -8   2   1        417.25        405.98        32.40 o                         
  -7   2   1         48.54         59.59         6.59 o                         
  -6   2   1         27.36         34.40         4.59 o                         
  -5   2   1        849.68        850.30        28.13 o                         
  -4   2   1        942.15        943.98        26.74 o                         
  -3   2   1         23.27         32.20         2.12 o                         
  -2   2   1        144.70        129.50         4.15 o                         
  -1   2   1        864.62        988.65        38.84 o                         
   0   2   1       3054.83       2969.21        80.64 o                         
   1   2   1       1526.72       1481.77        40.65 o                         
   2   2   1        128.43        138.68         5.48 o                         
   3   2   1       3432.72       3519.54       193.52 o                         
   4   2   1        692.03        782.13        46.89 o                         
   5   2   1        958.33       1040.18        61.93 o                         
   6   2   1        394.98        443.50        31.18 o                         
   7   2   1        667.35        703.12        46.83 o                         
   8   2   1        534.52        669.96        46.85 o                         
 -10   3   1        285.40        325.50        29.87 o                         
  -9   3   1        305.59        314.63        26.79 o                         
  -8   3   1        123.55        125.26        12.36 o                         
  -7   3   1        485.74        476.04        21.82 o                         
  -6   3   1        204.83        185.74        10.38 o                         
  -5   3   1       1858.90       1779.11        70.31 o                         
  -4   3   1       1598.57       1672.85        53.59 o                         
  -3   3   1       2120.48       2047.49        56.28 o                         
  -2   3   1       4313.75       4229.63       163.24 o                         
  -1   3   1        555.43        610.32        25.18 o                         
   0   3   1       3842.73       3894.36       105.89 o                         
   1   3   1        177.43        195.50         6.35 o                         
   2   3   1       4341.63       4259.88       133.93 o                         
   3   3   1       1475.51       1441.87        81.69 o                         
   4   3   1         13.69         24.46         6.23 o                         
   5   3   1        941.24        970.63        58.60 o                         
   7   3   1        112.36         74.99        14.02 o                         
   8   3   1         98.76        112.34        18.04 o                         
 -10   4   1        489.37        455.57        36.39 o                         
  -9   4   1         50.97         49.56         8.52 o                         
  -8   4   1        645.43        664.69        30.01 o                         
  -7   4   1        152.48        143.57         9.84 o                         
  -6   4   1        954.74        952.99        55.43 o                         
  -5   4   1        878.54        879.47        29.54 o                         
  -4   4   1        890.99        879.42        28.96 o                         
  -3   4   1       2951.72       2780.42       154.06 o                         
  -2   4   1       3216.24       3329.15       183.35 o                         
  -1   4   1        163.75        140.01         7.59 o                         
   0   4   1       2825.15       3058.23        83.65 o                         
   1   4   1         16.65         20.90         2.99 o                         
   2   4   1       1565.12       1592.49        51.12 o                         
   3   4   1        149.11        144.85         6.19 o                         
   4   4   1        267.38        252.22        19.31 o                         
   5   4   1       1650.09       1647.06        95.48 o                         
   6   4   1        554.91        546.71        37.88 o                         
   7   4   1         44.81         44.79        11.85 o                         
   8   4   1        150.46        140.56        20.56 o                         
 -10   5   1        131.83         91.64        18.39 o                         
  -9   5   1        311.04        315.39        46.28 o                         
  -8   5   1        873.31        887.46        39.02 o                         
  -7   5   1          5.01          9.43         4.56 o                         
  -6   5   1         22.66         28.40         5.13 o                         
  -5   5   1         82.19         79.49         6.94 o                         
  -4   5   1        279.80        272.71        24.86 o                         
  -3   5   1        309.74        296.38        20.74 o                         
  -2   5   1         52.18         69.90         8.07 o                         
  -1   5   1        229.90        202.72        15.18 o                         
   0   5   1       2058.15       2046.82        80.43 o                         
   1   5   1       1495.04       1506.86        48.91 o                         
   2   5   1         54.38         61.30         5.68 o                         
   3   5   1        291.12        303.96        11.49 o                         
   4   5   1          1.49         -1.53         2.39 o                         
   5   5   1        171.23        190.66        18.19 o                         
   6   5   1         99.97        106.29        15.43 o                         
   7   5   1        460.99        488.90        42.91 o                         
  -9   6   1          1.76          2.26         8.09 o                         
  -8   6   1       1163.48       1190.32        51.71 o                         
  -7   6   1         12.02         16.73         5.88 o                         
  -6   6   1       1153.30       1085.39        81.09 o                         
  -5   6   1       1155.43       1198.62        71.41 o                         
  -4   6   1        546.82        561.68        36.53 o                         
  -3   6   1        841.69        822.20        50.16 o                         
  -2   6   1        405.80        384.39        26.36 o                         
  -1   6   1        600.03        586.90        24.75 o                         
   0   6   1       1917.11       1867.10        60.11 o                         
   1   6   1         10.34         10.11         3.03 o                         
   2   6   1       2501.82       2488.17        98.08 o                         
   3   6   1       2136.19       2075.78        82.63 o                         
   4   6   1         84.10         79.92         5.26 o                         
   5   6   1        535.90        540.13        37.21 o                         
   6   6   1          0.04          2.66         9.71 o                         
   7   6   1        556.12        530.97        40.85 o                         
  -9   7   1         58.94         49.26        13.91 o                         
  -8   7   1        359.72        387.55        30.83 o                         
  -7   7   1        239.36        206.66        17.17 o                         
  -6   7   1       2047.34       2023.17       117.63 o                         
  -5   7   1        953.37        948.54        58.97 o                         
  -4   7   1        563.21        540.13        36.55 o                         
  -3   7   1       2623.44       2566.20       145.46 o                         
  -2   7   1        327.73        287.86        22.27 o                         
  -1   7   1        870.66        788.73        49.06 o                         
   0   7   1         96.44        111.18         5.93 o                         
   1   7   1        823.49        839.60        35.41 o                         
   2   7   1        730.33        721.46        31.26 o                         
   3   7   1          3.05          5.70         4.58 o                         
   4   7   1        227.65        246.16        14.36 o                         
   5   7   1        216.00        230.79        21.62 o                         
   6   7   1          6.46         10.83        11.52 o                         
  -9   8   1        314.37        336.20        30.69 o                         
  -8   8   1         61.29         91.46        16.18 o                         
  -7   8   1         54.59         46.98        11.75 o                         
  -6   8   1         81.15        102.31        15.63 o                         
  -5   8   1         55.45         58.34        14.67 o                         
  -4   8   1        801.18        769.06        50.08 o                         
  -3   8   1        236.01        279.56        23.15 o                         
  -2   8   1         14.47         12.73         6.62 o                         
  -1   8   1        429.09        448.99        31.94 o                         
   0   8   1         23.25         27.36         3.49 o                         
   1   8   1         49.86         47.69         5.81 o                         
   2   8   1         17.07         24.93         8.90 o                         
   3   8   1         46.21         43.48         6.70 o                         
   4   8   1        152.65        169.50        12.95 o                         
   5   8   1        190.79        208.25        22.15 o                         
   6   8   1         12.80         17.41        13.22 o                         
  -7   9   1          6.35          1.00         8.32 o                         
  -6   9   1        171.20        186.82        21.29 o                         
  -5   9   1         20.74         16.96         8.66 o                         
  -4   9   1         48.54         48.73        11.01 o                         
  -3   9   1        118.66        113.36        16.63 o                         
  -2   9   1          9.21          1.63         6.09 o                         
  -1   9   1        835.06        792.11        51.74 o                         
   0   9   1        979.07        941.44        40.05 o                         
   1   9   1         49.02         33.77         6.22 o                         
   2   9   1        297.18        300.62        18.62 o                         
   3   9   1         12.39         24.52         7.06 o                         
   4   9   1        175.97        202.20        21.31 o                         
   5   9   1         88.87        111.20        29.36 o                         
  -7  10   1         25.87         32.49        12.79 o                         
  -6  10   1       1003.17       1003.48        66.37 o                         
  -5  10   1        174.31        198.53        22.41 o                         
  -4  10   1        393.72        385.30        31.75 o                         
  -3  10   1        283.82        277.60        26.22 o                         
  -2  10   1        195.84        202.74        21.78 o                         
  -1  10   1        951.86        952.34        62.05 o                         
   0  10   1        173.60        170.22        12.00 o                         
   1  10   1       1075.88       1133.01        48.49 o                         
   2  10   1       1074.23       1116.17        66.51 o                         
   3  10   1          2.56         -2.98         7.66 o                         
   4  10   1        259.23        268.12        26.46 o                         
  -6  11   1        436.03        366.69        33.98 o                         
  -5  11   1          0.75          7.03        10.42 o                         
  -4  11   1        714.74        716.81        51.76 o                         
  -3  11   1        349.16        315.73        29.01 o                         
  -2  11   1         51.94         49.90        13.02 o                         
  -1  11   1         89.73         79.20        16.24 o                         
   0  11   1        115.47        118.98        19.60 o                         
   1  11   1        320.76        311.60        30.51 o                         
   2  11   1         17.56         12.97        15.30 o                         
  -3  12   1          8.93         26.87        13.12 o                         
  -2  12   1          2.98          4.23        12.38 o                         
  -1  12   1        114.34         68.10        16.24 o                         
   0  12   1        173.32        215.61        37.00 o                         
  -2 -12   2        706.36        655.74        49.24 o                         
  -1 -12   2         12.03          9.75        13.02 o                         
   0 -12   2        235.18        244.54        27.20 o                         
   1 -12   2         54.80         19.45        16.04 o                         
   2 -12   2        155.47        122.56        22.86 o                         
   3 -12   2        358.91        360.38        33.94 o                         
   4 -12   2          7.40          5.76        11.69 o                         
  -4 -11   2         19.91          4.60        11.91 o                         
  -3 -11   2        244.03        220.02        16.74 o                         
  -2 -11   2        581.55        637.30        40.99 o                         
  -1 -11   2         44.11         41.16         7.52 o                         
   0 -11   2        478.22        452.55        36.37 o                         
   1 -11   2         88.36         89.48        16.88 o                         
   2 -11   2         17.83         17.35        10.42 o                         
   3 -11   2         18.57         28.54        11.28 o                         
   4 -11   2          0.40          7.19         9.89 o                         
   5 -11   2         96.68        129.32        27.05 o                         
   6 -11   2        122.64        135.72        21.72 o                         
  -4 -10   2          4.52         12.03         7.74 o                         
  -3 -10   2          9.77          7.21        11.87 o                         
  -2 -10   2         72.89         80.16        11.61 o                         
  -1 -10   2          0.17          3.62         4.82 o                         
   0 -10   2        454.03        479.83        22.98 o                         
   1 -10   2        445.16        456.42        21.55 o                         
   2 -10   2         17.49         22.72         9.81 o                         
   3 -10   2        384.83        359.78        30.51 o                         
   4 -10   2        195.58        196.10        22.82 o                         
   5 -10   2         92.12        126.01        19.06 o                         
   6 -10   2        377.11        411.28        34.88 o                         
   7 -10   2        103.46        122.21        20.47 o                         
  -6  -9   2         17.51         17.72        12.24 o                         
  -5  -9   2        549.05        577.82        40.11 o                         
  -4  -9   2        323.67        365.10        20.33 o                         
  -3  -9   2         90.37         88.56         9.12 o                         
  -2  -9   2        439.44        463.82        22.68 o                         
  -1  -9   2          6.11          4.51         5.18 o                         
   0  -9   2       1065.53       1092.31        45.99 o                         
   1  -9   2         30.91         31.34         4.04 o                         
   2  -9   2       1007.11       1076.12        67.45 o                         
   3  -9   2       1623.67       1709.95       104.98 o                         
   4  -9   2          9.31         17.61         8.50 o                         
   5  -9   2        520.16        573.96        41.50 o                         
   6  -9   2         50.18         45.57        12.71 o                         
   7  -9   2        198.51        231.49        24.38 o                         
   8  -9   2        274.13        271.86        28.65 o                         
  -6  -8   2        282.46        306.41        26.73 o                         
  -5  -8   2        426.41        456.88        23.58 o                         
  -4  -8   2         74.96         86.23         9.30 o                         
  -3  -8   2       1635.51       1644.23        67.43 o                         
  -2  -8   2        743.43        736.61        39.86 o                         
  -1  -8   2        416.62        412.17        19.79 o                         
   0  -8   2        443.19        446.62        20.79 o                         
   1  -8   2        956.31        969.42        35.84 o                         
   2  -8   2       1022.48       1044.99        43.77 o                         
   3  -8   2         50.18         49.73         3.85 o                         
   4  -8   2        256.69        271.00        10.89 o                         
   5  -8   2        719.92        765.58        34.07 o                         
   6  -8   2         69.88         70.58         9.50 o                         
   7  -8   2          9.48         -4.19         7.45 o                         
   8  -8   2         37.15         37.56        12.85 o                         
  -7  -7   2         42.69         45.69        13.12 o                         
  -6  -7   2        104.21         89.64        14.32 o                         
  -5  -7   2         93.90         87.51         9.76 o                         
  -4  -7   2        508.61        541.81        25.28 o                         
  -3  -7   2        859.89        842.78        50.71 o                         
  -2  -7   2        322.29        322.96        16.65 o                         
  -1  -7   2        746.82        716.41        30.87 o                         
   0  -7   2       3637.37       3454.99       110.36 o                         
   1  -7   2        167.64        169.28         8.18 o                         
   2  -7   2       1157.25       1206.19        40.20 o                         
   3  -7   2          6.64          8.01         2.23 o                         
   4  -7   2        228.02        222.72         9.65 o                         
   5  -7   2        568.30        592.13        28.19 o                         
   6  -7   2        260.11        238.67        49.89 o                         
   7  -7   2        457.10        421.95        31.40 o                         
   8  -7   2        490.46        509.63        29.21 o                         
  -7  -6   2         37.46         39.64        12.38 o                         
  -6  -6   2         82.79         77.50        12.44 o                         
  -5  -6   2        319.16        293.83        15.96 o                         
  -4  -6   2         80.43         76.33         7.45 o                         
  -3  -6   2         61.78         71.63         6.98 o                         
  -2  -6   2          1.52          3.31         3.03 o                         
  -1  -6   2        132.02        122.12         7.85 o                         
   0  -6   2       2134.71       2069.94        66.94 o                         
   1  -6   2        584.55        592.20        20.88 o                         
   2  -6   2       2586.22       2557.65        99.86 o                         
   3  -6   2       1981.43       1886.28        61.23 o                         
   4  -6   2        275.21        288.30        12.03 o                         
   5  -6   2        321.54        292.89        23.55 o                         
   6  -6   2         12.30         12.26         5.73 o                         
   7  -6   2        837.63        853.75        39.54 o                         
   8  -6   2        374.69        371.90        22.56 o                         
   9  -6   2        118.23         94.03        23.54 o                         
  -8  -5   2        349.23        352.92        30.57 o                         
  -7  -5   2         12.74         14.71         8.95 o                         
  -6  -5   2       1407.32       1379.06        82.06 o                         
  -5  -5   2        668.95        604.48        32.95 o                         
  -4  -5   2          8.97          5.84         2.98 o                         
  -3  -5   2       2708.73       2675.37       105.17 o                         
  -2  -5   2        523.22        536.39        33.39 o                         
  -1  -5   2       1599.25       1616.53        52.67 o                         
   0  -5   2       1298.58       1329.42        43.55 o                         
   1  -5   2       1075.84       1048.35        43.05 o                         
   2  -5   2       3693.18       3565.57       113.31 o                         
   3  -5   2        473.92        465.07        17.01 o                         
   4  -5   2       1195.48       1134.18        47.80 o                         
   5  -5   2        522.90        512.34        25.23 o                         
   6  -5   2        271.34        264.74        15.59 o                         
   7  -5   2        170.69        163.66        12.61 o                         
   8  -5   2          1.65         -3.82         6.27 o                         
   9  -5   2        265.05        264.18        32.86 o                         
  -8  -4   2        435.48        462.89        35.66 o                         
  -7  -4   2          1.52         -6.78         6.78 o                         
  -6  -4   2       1821.08       1864.02       107.82 o                         
  -5  -4   2         14.49         16.54         2.77 o                         
  -4  -4   2       2651.80       2617.67        83.94 o                         
  -3  -4   2       1387.92       1321.68        43.27 o                         
  -2  -4   2         11.58         17.31         2.35 o                         
  -1  -4   2        774.40        716.73        21.05 o                         
   0  -4   2         15.09         10.89         2.21 o                         
   1  -4   2       1232.08       1252.96        35.50 o                         
   2  -4   2       1208.01       1234.08        40.64 o                         
   3  -4   2        695.67        715.17        24.73 o                         
   4  -4   2        629.36        590.49        26.38 o                         
   5  -4   2        524.61        523.58        28.25 o                         
   6  -4   2         25.00         41.03         8.93 o                         
   7  -4   2        126.69        106.30         9.49 o                         
   8  -4   2         14.69          8.33         5.88 o                         
   9  -4   2        154.03        165.22        23.87 o                         
  -9  -3   2        308.71        332.98        29.93 o                         
  -8  -3   2         53.73         62.24        12.95 o                         
  -7  -3   2         91.32         83.59        13.12 o                         
  -6  -3   2         13.57         27.14         7.68 o                         
  -5  -3   2         71.70         92.06        10.88 o                         
  -4  -3   2        886.29        824.94        44.02 o                         
  -3  -3   2        312.38        315.50        11.70 o                         
  -2  -3   2        207.77        211.75         7.33 o                         
  -1  -3   2       1888.68       1922.95        61.55 o                         
   0  -3   2        917.32        862.48        24.59 o                         
   1  -3   2        317.76        331.71        12.23 o                         
   2  -3   2       1712.73       1787.42        49.78 o                         
   3  -3   2        178.82        187.54         6.82 o                         
   4  -3   2       3904.97       3911.44       124.08 o                         
   5  -3   2        186.82        167.89         8.28 o                         
   6  -3   2        314.62        320.48        17.08 o                         
   7  -3   2       1222.41       1181.72        49.12 o                         
   8  -3   2        211.95        206.31        22.48 o                         
   9  -3   2        148.01        115.30        18.25 o                         
  -8  -2   2        473.41        451.86        33.67 o                         
  -7  -2   2        132.38        119.78        14.83 o                         
  -6  -2   2       1139.65       1143.90        67.84 o                         
  -5  -2   2         21.41         15.27         1.98 o                         
  -4  -2   2         22.66         29.30         3.45 o                         
  -3  -2   2         21.02         43.34         3.31 o                         
  -2  -2   2         71.32         62.65         4.30 o                         
  -1  -2   2       5208.78       5190.11       141.18 o                         
   0  -2   2       2600.67       2720.87        86.13 o                         
   1  -2   2       1538.25       1506.42        41.98 o                         
   2  -2   2       3503.45       3381.31        92.70 o                         
   3  -2   2       1906.11       2019.34        55.92 o                         
   4  -2   2       1772.56       1696.44        54.64 o                         
   5  -2   2        136.93        146.53         6.69 o                         
   6  -2   2       1433.06       1374.15        55.35 o                         
   7  -2   2        832.99        820.55        52.86 o                         
   8  -2   2          0.06          6.91         9.54 o                         
  -9  -1   2        199.73        202.80        22.07 o                         
  -8  -1   2         12.90         11.28         8.23 o                         
  -7  -1   2        710.48        762.91        48.16 o                         
  -6  -1   2       5490.37       5497.56       173.21 o                         
  -5  -1   2         26.18         35.98         5.21 o                         
  -4  -1   2       9699.72      10787.88       337.11 o                         
  -3  -1   2        527.00        532.94        29.73 o                         
  -2  -1   2       4062.99       4181.40       130.49 o                         
  -1  -1   2       1042.05       1130.59        31.42 o                         
   0  -1   2        742.72        785.00        22.18 o                         
   1  -1   2      20386.32      20006.01       765.30 o                         
   2  -1   2       2594.09       2599.85        82.16 o                         
   3  -1   2       2011.26       2089.73        66.37 o                         
   4  -1   2       1809.00       1887.82        60.18 o                         
   5  -1   2        157.59        165.12        15.02 o                         
   6  -1   2        566.06        605.06        39.91 o                         
   8  -1   2        197.79        220.12        23.46 o                         
   9  -1   2        386.73        431.12        37.29 o                         
 -10   0   2          9.08         14.02        11.73 o                         
  -9   0   2        674.08        669.16        45.42 o                         
  -8   0   2          1.70          4.00         7.15 o                         
  -7   0   2        368.36        357.04        15.68 o                         
  -6   0   2        235.91        239.56        11.86 o                         
  -5   0   2        463.51        412.26        14.71 o                         
  -4   0   2       6808.57       7285.56       279.80 o                         
  -3   0   2        780.76        819.00        58.51 o                         
  -2   0   2       3978.86       4048.60       127.23 o                         
  -1   0   2         97.43         79.70         3.74 o                         
   0   0   2         81.83         73.97         5.66 o                         
   1   0   2        480.14        561.52        16.01 o                         
   2   0   2         95.45         99.27         3.80 o                         
   3   0   2        532.25        558.45        33.84 o                         
   4   0   2        726.78        789.90        47.24 o                         
   5   0   2        615.87        727.86        45.05 o                         
   6   0   2         41.53         44.81         9.85 o                         
   7   0   2        421.68        465.95        34.37 o                         
   8   0   2          8.43          8.93        10.44 o                         
   9   0   2        146.95        175.09        24.32 o                         
 -10   1   2        193.28        233.14        27.14 o                         
  -9   1   2        114.22        135.29        17.65 o                         
  -8   1   2         73.23         81.59        11.30 o                         
  -7   1   2         34.66         38.89         4.93 o                         
  -6   1   2         22.93         24.18         4.62 o                         
  -5   1   2         56.41         64.81         3.94 o                         
  -4   1   2        227.06        222.84        11.55 o                         
  -3   1   2        281.70        307.23         9.42 o                         
  -2   1   2        136.84        131.08         4.33 o                         
  -1   1   2       6523.29       6628.33       179.45 o                         
   0   1   2        964.70        954.12        26.43 o                         
   1   1   2       1339.93       1308.21        40.41 o                         
   2   1   2        509.97        509.30        21.48 o                         
   3   1   2        644.82        657.74        39.33 o                         
   4   1   2        900.72        962.68        56.80 o                         
   5   1   2         50.02         59.38         9.73 o                         
   6   1   2        637.03        730.03        47.18 o                         
   7   1   2        589.84        674.70        45.83 o                         
   8   1   2         40.64         67.57        15.26 o                         
 -10   2   2        274.49        257.01        24.85 o                         
  -9   2   2        264.31        265.16        23.25 o                         
  -8   2   2          1.27         -0.86         6.99 o                         
  -7   2   2       1007.05        978.51        40.70 o                         
  -6   2   2       1283.50       1313.51        52.92 o                         
  -5   2   2         73.11         82.04         5.57 o                         
  -4   2   2       2553.36       2563.93        70.43 o                         
  -3   2   2        180.82        183.81         6.00 o                         
  -2   2   2       6125.07       6269.30       169.88 o                         
  -1   2   2        777.67        746.85        20.96 o                         
   0   2   2        146.21        126.19         4.21 o                         
   1   2   2       6458.66       6163.65       167.18 o                         
   2   2   2        532.77        521.53        17.25 o                         
   3   2   2       1797.27       1819.88       102.31 o                         
   4   2   2        480.05        494.56        31.88 o                         
   5   2   2       1350.10       1501.99        87.51 o                         
   7   2   2         17.27          9.38         9.62 o                         
   8   2   2        190.96        216.06        29.10 o                         
 -10   3   2         86.40         80.49        14.94 o                         
  -9   3   2        110.23        108.27        10.89 o                         
  -8   3   2        361.11        360.23        18.06 o                         
  -7   3   2       1199.75       1189.11        49.56 o                         
  -6   3   2         95.26         84.53         6.43 o                         
  -5   3   2       1263.51       1174.70        38.58 o                         
  -4   3   2       1476.49       1420.48        45.76 o                         
  -3   3   2        142.92        136.12         5.35 o                         
  -2   3   2       5403.30       5535.76       213.08 o                         
  -1   3   2       1429.80       1458.54        40.28 o                         
   0   3   2       8205.33       8208.09       222.42 o                         
   1   3   2       1511.77       1421.73        39.40 o                         
   2   3   2        117.19        119.43         5.01 o                         
   3   3   2       1424.40       1383.01        79.08 o                         
   4   3   2        135.36        146.44        14.18 o                         
   5   3   2        212.49        217.06        18.90 o                         
   6   3   2        100.51         99.39        14.96 o                         
   7   3   2        286.72        311.75        27.50 o                         
   8   3   2        224.62        234.86        27.48 o                         
 -10   4   2        253.14        234.80        25.23 o                         
  -9   4   2         22.26         25.33         6.75 o                         
  -8   4   2        216.89        210.72        12.83 o                         
  -7   4   2        238.32        241.07        13.69 o                         
  -6   4   2        179.40        167.37         9.63 o                         
  -5   4   2       1842.03       1778.08        57.38 o                         
  -4   4   2        944.09        951.16        31.13 o                         
  -3   4   2         33.31         35.23         5.86 o                         
  -2   4   2        558.93        590.88        35.55 o                         
  -1   4   2        894.90        929.98        30.20 o                         
   0   4   2        249.17        279.02         8.88 o                         
   1   4   2        106.39        101.82         4.21 o                         
   2   4   2          2.94          2.60         1.81 o                         
   3   4   2       1640.03       1603.49        51.54 o                         
   4   4   2       1389.45       1415.39        82.26 o                         
   5   4   2         53.04         40.85         8.99 o                         
   6   4   2        448.05        470.53        34.74 o                         
   7   4   2        403.14        403.12        33.33 o                         
 -10   5   2        549.85        510.48        40.13 o                         
  -9   5   2          6.67          6.65         6.83 o                         
  -8   5   2         42.05         41.45         6.74 o                         
  -7   5   2         40.42         48.10         6.36 o                         
  -6   5   2          0.05          4.65         2.65 o                         
  -5   5   2        145.65        143.76         6.77 o                         
  -4   5   2        412.05        407.31        27.24 o                         
  -3   5   2        446.63        400.36        26.48 o                         
  -2   5   2       3593.94       3495.53       193.32 o                         
  -1   5   2       2240.77       2200.47        70.06 o                         
   0   5   2        579.60        593.31        26.87 o                         
   1   5   2       1520.20       1472.62        58.75 o                         
   2   5   2         28.10         27.22         3.02 o                         
   3   5   2       1303.28       1283.89        41.97 o                         
   4   5   2         44.24         43.75         9.30 o                         
   5   5   2       2012.05       1927.87       111.67 o                         
   6   5   2        308.50        314.97        27.50 o                         
   7   5   2         14.48         22.37        12.16 o                         
  -9   6   2         90.80        101.23        12.35 o                         
  -7   6   2       1512.90       1482.59        61.45 o                         
  -6   6   2          6.90          6.16         3.31 o                         
  -5   6   2       1046.08       1012.23        61.42 o                         
  -4   6   2         88.03         97.61        12.59 o                         
  -3   6   2       1034.55        950.13        57.21 o                         
  -2   6   2       1380.13       1336.30        77.79 o                         
  -1   6   2        251.13        256.52        11.33 o                         
   0   6   2       2696.12       2623.63        83.87 o                         
   1   6   2        991.01        932.24        38.66 o                         
   2   6   2        229.63        214.68        11.90 o                         
   3   6   2        175.35        167.21        10.55 o                         
   4   6   2          1.55          0.90         6.48 o                         
   5   6   2        665.50        659.09        44.32 o                         
   6   6   2        142.81        135.72        19.13 o                         
  -9   7   2          9.24          8.15        10.60 o                         
  -8   7   2        496.15        502.53        37.29 o                         
  -7   7   2        170.55        182.30        18.68 o                         
  -6   7   2        118.78        107.01        14.81 o                         
  -5   7   2       1160.48       1134.95        69.08 o                         
  -4   7   2         85.33         88.62        12.46 o                         
  -3   7   2        302.95        318.53        24.34 o                         
  -2   7   2          6.35          3.06         5.07 o                         
  -1   7   2        446.70        439.74        30.30 o                         
   0   7   2        248.16        268.24        10.93 o                         
   1   7   2         36.64         37.96         5.39 o                         
   2   7   2        149.16        154.90        14.36 o                         
   3   7   2        243.27        266.65        18.55 o                         
   4   7   2         10.50         13.56        10.57 o                         
   5   7   2          9.68          4.37         9.28 o                         
   6   7   2         79.40         51.84        14.26 o                         
  -8   8   2        186.40        195.36        22.09 o                         
  -7   8   2         41.13         46.81        11.42 o                         
  -6   8   2        431.72        393.83        30.59 o                         
  -5   8   2        236.32        210.64        20.62 o                         
  -4   8   2         30.73         31.96         9.30 o                         
  -3   8   2        463.48        429.05        31.41 o                         
  -2   8   2        233.82        229.26        20.54 o                         
  -1   8   2         83.90         64.34        11.44 o                         
   0   8   2        115.04        131.78         7.38 o                         
   1   8   2         12.79          7.87         5.22 o                         
   2   8   2        158.29        169.18        14.65 o                         
   3   8   2        941.07        965.00        41.79 o                         
   4   8   2         59.50         58.17        12.40 o                         
   5   8   2        348.36        363.32        30.08 o                         
  -8   9   2         74.69         78.71        15.47 o                         
  -7   9   2         62.05         77.67        15.65 o                         
  -6   9   2         80.08         72.64        15.37 o                         
  -5   9   2        163.59        151.14        19.55 o                         
  -4   9   2          1.04         -4.27         7.25 o                         
  -3   9   2       1019.11       1012.39        64.32 o                         
  -1   9   2         78.30         71.64        13.30 o                         
   0   9   2        888.18        835.74        36.59 o                         
   1   9   2         15.15         23.18        10.26 o                         
   2   9   2        633.15        646.75        30.34 o                         
   3   9   2         17.42         33.48        16.81 o                         
   4   9   2        207.25        252.78        25.01 o                         
   5   9   2        560.42        526.13        40.87 o                         
  -7  10   2        134.90        134.71        19.76 o                         
  -6  10   2        395.46        331.32        36.04 o                         
  -5  10   2        286.87        277.15        26.91 o                         
  -4  10   2        268.20        264.93        25.36 o                         
  -3  10   2        968.22       1026.41        66.41 o                         
  -2  10   2          3.47          9.19         8.75 o                         
  -1  10   2       1065.21       1042.08        67.18 o                         
   0  10   2        511.41        512.34        38.92 o                         
   1  10   2         30.90         48.70         8.25 o                         
   2  10   2        109.19         95.90        11.09 o                         
   3  10   2          4.57         -7.70        11.54 o                         
  -5  11   2        130.71        139.39        21.74 o                         
  -4  11   2          5.74         -0.18        13.00 o                         
  -3  11   2         14.05         21.48        11.01 o                         
  -2  11   2          0.26         10.05         9.83 o                         
  -1  11   2        296.54        313.46        29.55 o                         
   0  11   2         21.75         27.89        13.36 o                         
   1  11   2         62.65         84.55        18.74 o                         
   2  11   2         15.64         14.98        17.02 o                         
  -3  12   2        133.85        119.49        24.25 o                         
  -2  12   2        151.79        119.74        20.39 o                         
  -1  12   2         21.38         10.18        14.90 o                         
   0  12   2         98.56        100.29        20.41 o                         
  -2 -12   3        309.51        286.49        34.06 o                         
   0 -12   3        108.20         87.51        18.06 o                         
   2 -12   3          2.02         -4.92        10.79 o                         
   3 -12   3        299.95        319.02        31.90 o                         
   4 -12   3         90.18         54.25        15.82 o                         
  -4 -11   3        180.40        208.21        25.86 o                         
  -3 -11   3          2.37         12.10         8.11 o                         
  -2 -11   3        192.31        202.74        14.99 o                         
  -1 -11   3         99.57        107.08        21.62 o                         
   0 -11   3          5.15         -8.89         8.97 o                         
   1 -11   3          7.53          7.29        10.03 o                         
   2 -11   3        119.22        119.76        19.41 o                         
   3 -11   3        147.96        158.11        22.70 o                         
   4 -11   3        572.96        623.80        46.83 o                         
   5 -11   3          0.41          6.48        11.52 o                         
   6 -11   3        214.39        230.83        28.14 o                         
  -5 -10   3          3.92         -3.84        11.24 o                         
  -4 -10   3        132.22        149.23        17.75 o                         
  -3 -10   3          0.12         12.26        10.22 o                         
  -2 -10   3        461.97        505.11        25.06 o                         
  -1 -10   3        900.07        959.04        62.07 o                         
   0 -10   3         19.50         25.80         9.14 o                         
   1 -10   3        781.10        836.38        36.68 o                         
   2 -10   3         34.61         40.46        12.14 o                         
   3 -10   3        194.03        215.06        23.17 o                         
   4 -10   3        287.38        295.44        27.69 o                         
   5 -10   3        290.66        312.67        29.87 o                         
   6 -10   3       1043.02       1101.46        72.05 o                         
   7 -10   3         20.85         -4.80        11.54 o                         
  -6  -9   3        149.88        168.78        21.29 o                         
  -5  -9   3        119.53        106.29        11.76 o                         
  -4  -9   3        449.55        450.49        23.64 o                         
  -3  -9   3        175.60        193.76        13.37 o                         
  -2  -9   3        821.65        811.41        49.47 o                         
  -1  -9   3         91.54         92.33         9.03 o                         
   0  -9   3        699.21        715.40        47.77 o                         
   1  -9   3       1602.44       1676.79        68.63 o                         
   2  -9   3         29.35         27.81         4.19 o                         
   3  -9   3        656.90        698.48        41.23 o                         
   4  -9   3         43.46         51.79         6.54 o                         
   5  -9   3        190.36        201.27        13.67 o                         
   6  -9   3        216.86        233.16        24.36 o                         
   7  -9   3         36.03         33.88        12.77 o                         
  -7  -8   3        230.28        249.67        27.54 o                         
  -6  -8   3        197.14        209.40        21.78 o                         
  -5  -8   3       1136.33       1129.76        48.86 o                         
  -4  -8   3        345.33        359.77        19.42 o                         
  -3  -8   3        231.34        213.55        13.28 o                         
  -2  -8   3        859.83        877.17        52.64 o                         
  -1  -8   3       1177.88       1168.89        70.92 o                         
   0  -8   3       1440.23       1455.26        59.82 o                         
   1  -8   3        294.47        293.10        15.29 o                         
   2  -8   3        342.91        341.68        14.05 o                         
   3  -8   3        807.63        806.96        28.13 o                         
   4  -8   3        232.43        228.36        13.81 o                         
   5  -8   3         28.99         30.75         7.08 o                         
   6  -8   3        100.94        109.22        12.11 o                         
   7  -8   3          1.23         -5.12         7.78 o                         
   8  -8   3        137.63        113.08        17.10 o                         
  -7  -7   3          9.17          8.03        14.12 o                         
  -6  -7   3         27.69         30.34        10.85 o                         
  -5  -7   3        258.94        231.74        31.17 o                         
  -4  -7   3        182.86        189.80        12.62 o                         
  -3  -7   3         36.84         37.47         5.89 o                         
  -1  -7   3       1691.02       1647.17        66.88 o                         
   0  -7   3        784.05        790.95        34.03 o                         
   1  -7   3        389.75        379.99        15.05 o                         
   2  -7   3         47.83         60.02         5.24 o                         
   3  -7   3       1039.34       1020.06        34.78 o                         
   4  -7   3        643.37        682.45        31.34 o                         
   5  -7   3        545.30        560.93        30.25 o                         
   6  -7   3       1380.10       1192.29       162.62 o                         
   7  -7   3         74.84         79.99        11.47 o                         
   8  -7   3        370.68        346.90        23.59 o                         
  -8  -6   3        122.55        139.21        19.64 o                         
  -7  -6   3        379.39        416.98        32.65 o                         
  -6  -6   3         90.46         83.55        14.36 o                         
  -5  -6   3        255.37        262.16        15.15 o                         
  -4  -6   3        337.03        346.41        19.48 o                         
  -3  -6   3        954.08        987.05        41.49 o                         
  -2  -6   3       2737.09       2760.92       109.07 o                         
  -1  -6   3         62.84         79.47         6.52 o                         
   0  -6   3       3521.98       3446.81       110.17 o                         
   1  -6   3       1811.99       1799.91        59.35 o                         
   2  -6   3        883.07        932.54        32.04 o                         
   3  -6   3        794.70        830.02        36.12 o                         
   4  -6   3         93.66        102.08        28.62 o                         
   5  -6   3       1644.61       1561.72        65.67 o                         
   6  -6   3        164.06        154.01        12.92 o                         
   7  -6   3        108.07        110.06        17.81 o                         
   8  -6   3        160.12        151.45        26.56 o                         
   9  -6   3         38.12         21.86        21.66 o                         
  -8  -5   3        991.54        971.10        69.59 o                         
  -7  -5   3        318.30        329.87        27.14 o                         
  -6  -5   3        398.63        372.72        28.99 o                         
  -5  -5   3       1046.15        975.69        45.18 o                         
  -4  -5   3          0.99         -1.74         3.57 o                         
  -3  -5   3        916.59        957.14        56.50 o                         
  -2  -5   3        473.77        485.34        21.70 o                         
  -1  -5   3       1937.08       1962.36        78.05 o                         
   0  -5   3       2723.41       2620.53        84.17 o                         
   1  -5   3         58.82         68.12         4.99 o                         
   2  -5   3        834.52        787.38        27.39 o                         
   3  -5   3        124.38        105.37         8.45 o                         
   4  -5   3         88.58         89.13         8.91 o                         
   5  -5   3        410.60        376.57        20.12 o                         
   6  -5   3          3.11         -0.33         4.72 o                         
   7  -5   3        787.34        813.42        56.58 o                         
   8  -5   3        116.52        108.31        32.71 o                         
   9  -5   3          0.12          3.72        18.16 o                         
  -9  -4   3          6.45         -2.68        11.91 o                         
  -8  -4   3        327.77        331.83        28.67 o                         
  -7  -4   3          1.56         11.63         8.01 o                         
  -6  -4   3        507.08        528.47        19.41 o                         
  -5  -4   3        857.70        746.88        57.34 o                         
  -4  -4   3          0.47          2.52         3.47 o                         
  -3  -4   3        101.88        100.14         8.33 o                         
  -2  -4   3          5.22          7.83         2.23 o                         
  -1  -4   3        387.89        407.69        12.95 o                         
   0  -4   3        882.77        937.53        31.67 o                         
   1  -4   3        449.85        506.56        22.95 o                         
   2  -4   3       1232.97       1181.58        39.73 o                         
   3  -4   3        709.68        643.57        28.71 o                         
   4  -4   3         62.36         58.79         6.69 o                         
   5  -4   3         20.74         25.09         5.14 o                         
   6  -4   3        182.60        193.83        20.56 o                         
   7  -4   3        182.09        164.86        12.03 o                         
   8  -4   3        340.20        356.74        33.20 o                         
  -9  -3   3         15.22         14.20        11.36 o                         
  -8  -3   3         86.30         95.20        14.75 o                         
  -7  -3   3         68.88         81.94        12.53 o                         
  -6  -3   3        295.63        307.98        14.48 o                         
  -5  -3   3        367.62        386.30        16.52 o                         
  -4  -3   3         53.21         59.92         4.56 o                         
  -3  -3   3       2566.32       2517.71        80.67 o                         
  -2  -3   3       3510.83       3522.94        96.87 o                         
  -1  -3   3        497.60        529.36        16.14 o                         
   0  -3   3       4889.60       5005.75       136.76 o                         
   1  -3   3         49.13         66.32         4.05 o                         
   2  -3   3       6376.44       6412.01       174.97 o                         
   3  -3   3       2480.50       2516.56        81.02 o                         
   4  -3   3       1060.84       1071.39        36.00 o                         
   5  -3   3       4293.52       4102.66       228.83 o                         
   6  -3   3        386.38        391.96        19.27 o                         
   7  -3   3        418.33        399.51        25.26 o                         
   8  -3   3        310.07        303.37        30.40 o                         
   9  -3   3        107.35        106.25        21.48 o                         
  -9  -2   3         73.98         80.06        15.39 o                         
  -8  -2   3       1028.26       1000.95        62.99 o                         
  -7  -2   3         60.29         62.80         6.37 o                         
  -6  -2   3        681.91        701.44        29.50 o                         
  -5  -2   3          9.74         11.54         2.18 o                         
  -4  -2   3        988.74       1022.40        41.03 o                         
  -3  -2   3       5003.83       4904.15       218.07 o                         
  -2  -2   3        120.52        108.64         4.65 o                         
  -1  -2   3       6203.11       6329.12       172.18 o                         
   0  -2   3       4291.11       4284.21       117.17 o                         
   1  -2   3          9.64         14.56         1.99 o                         
   2  -2   3       2684.92       2613.37        72.29 o                         
   3  -2   3        491.59        514.86        18.07 o                         
   4  -2   3       2046.43       1991.67        64.14 o                         
   5  -2   3        641.21        616.91        21.39 o                         
   6  -2   3        108.55         96.10        14.34 o                         
   7  -2   3        661.96        679.87        46.75 o                         
   8  -2   3         36.29         49.90        13.75 o                         
   9  -2   3         22.12         32.51        15.00 o                         
 -10  -1   3         20.95          6.93        10.93 o                         
  -9  -1   3        587.67        626.74        43.56 o                         
  -8  -1   3       2060.91       2195.97       126.73 o                         
  -7  -1   3         47.83         54.10         4.55 o                         
  -6  -1   3       3814.05       3861.04       122.40 o                         
  -5  -1   3        213.20        210.08         8.75 o                         
  -4  -1   3       1366.29       1569.32       161.89 o                         
  -3  -1   3         86.34         76.42         3.97 o                         
  -2  -1   3        373.98        350.97        11.66 o                         
  -1  -1   3       6969.33       7234.96       227.23 o                         
   0  -1   3        600.28        631.35        21.24 o                         
   1  -1   3          3.66          7.57         1.56 o                         
   2  -1   3       1920.39       1968.83        54.63 o                         
   3  -1   3       1152.31       1248.37        40.51 o                         
   4  -1   3        250.32        259.28        12.81 o                         
   5  -1   3         88.12         89.72        12.67 o                         
   6  -1   3         18.85         18.27         8.77 o                         
   7  -1   3        619.72        635.24        44.61 o                         
   8  -1   3        262.17        260.83        27.34 o                         
   9  -1   3        149.79        150.80        27.67 o                         
 -10   0   3          1.04          5.76        10.16 o                         
  -9   0   3         12.59         10.22         8.48 o                         
  -8   0   3        122.97        114.87        10.69 o                         
  -7   0   3         36.61         35.15         4.77 o                         
  -6   0   3       1950.15       2038.65        66.43 o                         
  -5   0   3       1115.38       1186.35        47.52 o                         
  -4   0   3        570.37        667.77        38.03 o                         
  -3   0   3        682.98        752.79        39.44 o                         
  -2   0   3        825.98        881.55        62.81 o                         
  -1   0   3        305.16        255.98        12.57 o                         
   0   0   3        875.77        862.64        31.42 o                         
   1   0   3       1191.00       1126.22        36.57 o                         
   2   0   3        588.73        508.10        17.28 o                         
   3   0   3       1771.12       1832.72        60.35 o                         
   4   0   3        154.39        170.92        15.41 o                         
   5   0   3       1072.89       1186.60        71.17 o                         
   6   0   3          1.75         -1.08         7.46 o                         
   7   0   3        409.11        447.87        35.10 o                         
   8   0   3        100.57        112.32        18.39 o                         
 -10   1   3          3.94         18.78        10.83 o                         
  -9   1   3         71.91         93.50        13.79 o                         
  -8   1   3         30.75         43.25         5.77 o                         
  -7   1   3         16.27         18.16         5.29 o                         
  -6   1   3        363.28        350.15        16.22 o                         
  -5   1   3         41.99         45.74         4.42 o                         
  -4   1   3        859.95        887.80        32.87 o                         
  -3   1   3       3259.83       3317.90        90.51 o                         
  -2   1   3         38.39         36.88         2.31 o                         
  -1   1   3        939.18        886.58        25.06 o                         
   0   1   3       1299.50       1331.38        52.35 o                         
   1   1   3       4394.01       4320.73       136.13 o                         
   2   1   3       2263.41       2145.58       115.53 o                         
   3   1   3        893.88        939.16        55.52 o                         
   4   1   3       1643.62       1705.87        97.96 o                         
   5   1   3        719.26        775.94        49.33 o                         
   6   1   3        202.69        229.56        24.79 o                         
   7   1   3        338.31        377.99        31.43 o                         
   8   1   3         77.18         60.42        16.84 o                         
 -10   2   3         23.62         22.88        10.30 o                         
  -9   2   3        471.38        487.02        23.47 o                         
  -8   2   3        820.24        813.57        37.36 o                         
  -7   2   3         69.76         77.04         6.87 o                         
  -6   2   3       1661.30       1660.25        66.19 o                         
  -5   2   3        267.00        257.98        12.22 o                         
  -4   2   3       3678.88       3705.20       117.10 o                         
  -3   2   3        920.57        956.25        26.97 o                         
  -2   2   3       1569.52       1493.59        41.26 o                         
  -1   2   3       5230.12       5133.34       139.34 o                         
   0   2   3          9.64         15.84         1.75 o                         
   1   2   3        827.15        825.54        35.08 o                         
   2   2   3         95.17         89.62         9.52 o                         
   4   2   3        884.25        838.24        51.47 o                         
   5   2   3         12.43         26.28         8.97 o                         
   6   2   3        144.84        155.15        18.45 o                         
   7   2   3        156.67        221.60        24.76 o                         
   8   2   3         65.14         70.64        17.53 o                         
 -10   3   3        391.21        364.42        29.63 o                         
  -9   3   3        725.38        692.25        43.93 o                         
  -8   3   3          0.94         -7.40         7.40 o                         
  -7   3   3        712.78        704.83        30.39 o                         
  -6   3   3        836.16        809.66        47.30 o                         
  -5   3   3        142.27        138.51         6.38 o                         
  -4   3   3       2125.19       2217.67        70.73 o                         
  -3   3   3       1079.14       1141.60        40.23 o                         
  -2   3   3       2676.54       2861.21        90.53 o                         
  -1   3   3       2703.57       2719.43        74.54 o                         
   0   3   3         66.98         72.88         3.42 o                         
   1   3   3       1641.12       1646.79        53.06 o                         
   2   3   3       1029.78       1016.36        33.23 o                         
   3   3   3         19.98         15.24         2.19 o                         
   4   3   3        381.02        378.44        27.60 o                         
   5   3   3          3.17          5.54         8.05 o                         
   6   3   3        715.62        708.00        48.49 o                         
   7   3   3        756.44        794.19        54.86 o                         
 -10   4   3         16.41         31.24        12.34 o                         
  -9   4   3         28.63         35.89         6.80 o                         
  -8   4   3         33.80         43.41         8.77 o                         
  -7   4   3        541.22        547.93        24.59 o                         
  -6   4   3        541.25        516.72        22.75 o                         
  -5   4   3        461.29        459.11        19.99 o                         
  -4   4   3       1064.78       1046.24        34.08 o                         
  -3   4   3       1399.23       1414.37        80.57 o                         
  -2   4   3        320.61        378.44        24.29 o                         
  -1   4   3        212.70        197.70         7.84 o                         
   0   4   3          0.52          1.59         1.58 o                         
   1   4   3       3349.68       3195.85       101.30 o                         
   2   4   3       1562.38       1519.58        49.14 o                         
   3   4   3         78.03         77.79         5.92 o                         
   4   4   3        508.44        521.41        35.53 o                         
   5   4   3        197.65        169.59        19.04 o                         
   6   4   3         13.94         11.44         9.99 o                         
   7   4   3        153.60        139.09        20.74 o                         
  -9   5   3        107.49        118.73        11.59 o                         
  -8   5   3         26.33         25.03        10.92 o                         
  -7   5   3        394.10        402.42        19.30 o                         
  -6   5   3        231.02        240.36        10.01 o                         
  -5   5   3        687.54        689.82        23.35 o                         
  -4   5   3       1984.77       1915.33       108.93 o                         
  -3   5   3       1677.02       1688.85        96.32 o                         
  -2   5   3        973.10        939.59        55.64 o                         
  -1   5   3       1411.82       1421.31        46.15 o                         
   0   5   3         92.16         99.60         5.31 o                         
   1   5   3       1299.28       1310.36        53.01 o                         
   2   5   3         26.26         24.74         4.45 o                         
   3   5   3       2620.35       2519.34        82.00 o                         
   4   5   3        627.20        599.38        40.36 o                         
   5   5   3        152.00        163.69        19.31 o                         
   6   5   3         55.83         68.70        15.35 o                         
 -10   6   3        532.56        533.98        40.46 o                         
  -9   6   3        805.13        732.01        49.45 o                         
  -8   6   3          0.81         -0.44         5.73 o                         
  -7   6   3        598.98        614.63        27.93 o                         
  -6   6   3        209.26        217.02        19.23 o                         
  -5   6   3       1201.28       1151.68        69.12 o                         
  -4   6   3        931.55        896.80        54.96 o                         
  -3   6   3        447.51        439.13        29.83 o                         
  -2   6   3       1863.07       1850.31       105.82 o                         
  -1   6   3        728.82        662.90        22.84 o                         
   0   6   3        262.13        277.52        19.41 o                         
   1   6   3        161.09        158.96        10.10 o                         
   2   6   3          3.18          6.28         3.85 o                         
   3   6   3        623.99        596.65        27.02 o                         
   4   6   3        137.73        181.47        21.78 o                         
   5   6   3        322.34        326.34        28.61 o                         
   6   6   3        155.89        134.82        19.37 o                         
  -9   7   3         17.15         17.10        10.67 o                         
  -8   7   3        198.05        194.32        21.11 o                         
  -7   7   3        264.05        277.36        24.29 o                         
  -5   7   3         37.21         36.53         9.30 o                         
  -4   7   3         40.93         52.19         9.99 o                         
  -3   7   3        374.23        368.67        27.24 o                         
  -2   7   3         63.88         95.01        13.00 o                         
  -1   7   3         49.99         56.46         6.63 o                         
   0   7   3         16.90         30.14         7.38 o                         
   1   7   3        333.31        337.88        17.30 o                         
   2   7   3        184.21        162.48        11.35 o                         
   3   7   3         21.60         18.04         5.85 o                         
   4   7   3        210.36        245.71        23.40 o                         
   5   7   3        183.22        208.13        23.93 o                         
  -9   8   3          1.66        -10.30        10.30 o                         
  -8   8   3         11.18         17.47        10.36 o                         
  -7   8   3        433.00        416.26        33.06 o                         
  -6   8   3        276.81        263.73        24.23 o                         
  -5   8   3        385.23        371.66        29.18 o                         
  -3   8   3         15.39          8.99         7.40 o                         
  -2   8   3        558.53        543.64        37.74 o                         
  -1   8   3          6.49          7.48         7.44 o                         
   0   8   3        667.28        696.40        31.38 o                         
   1   8   3       1494.79       1490.54        61.74 o                         
   2   8   3          9.48         12.24         5.91 o                         
   3   8   3        480.76        449.34        32.57 o                         
   4   8   3        177.95        197.30        22.13 o                         
   5   8   3         51.25         33.92        14.73 o                         
  -8   9   3        309.86        296.69        29.16 o                         
  -7   9   3        155.12        146.83        21.33 o                         
  -6   9   3         39.15         49.02        11.12 o                         
  -5   9   3       1362.20       1331.07        82.51 o                         
  -4   9   3        629.95        620.26        43.79 o                         
  -3   9   3        263.12        231.63        22.78 o                         
   0   9   3        566.73        612.51        29.13 o                         
   1   9   3         21.31         30.76         7.02 o                         
   2   9   3        416.79        454.18        24.04 o                         
   3   9   3        827.03        838.30        54.92 o                         
   4   9   3         30.89         67.53        16.12 o                         
  -7  10   3        105.31         92.25        17.51 o                         
  -6  10   3        140.86        113.63        18.41 o                         
  -5  10   3        419.01        428.40        35.37 o                         
  -4  10   3          3.44         -2.17         9.05 o                         
  -3  10   3        685.98        734.63        51.53 o                         
  -2  10   3        302.27        265.22        26.17 o                         
  -1  10   3         36.59         43.77        12.79 o                         
   0  10   3         21.26         22.21        11.95 o                         
   1  10   3          1.57          0.04        10.85 o                         
   2  10   3          8.13         -0.61        14.28 o                         
  -5  11   3          4.98         -9.38         9.38 o                         
  -4  11   3         22.49         15.14        10.91 o                         
  -2  11   3         21.73         35.29        13.55 o                         
  -1  11   3          6.07         13.22        11.77 o                         
   0  11   3         31.77          9.93        13.40 o                         
   1  11   3        343.06        391.48        37.11 o                         
  -1  12   3        612.99        667.38        53.17 o                         
  -3 -12   4          3.66         14.63        16.18 o                         
   1 -12   4         74.02         85.47        24.40 o                         
   2 -12   4        208.62        196.65        26.50 o                         
   3 -12   4         78.26         78.83        17.55 o                         
   4 -12   4         36.55         73.70        24.99 o                         
  -4 -11   4        109.83        117.24        13.06 o                         
  -3 -11   4        208.74        237.13        17.54 o                         
  -2 -11   4         31.95         28.89         7.83 o                         
  -1 -11   4         49.51         47.37         8.07 o                         
   0 -11   4        147.89        171.94        13.10 o                         
   1 -11   4        291.14        328.01        31.88 o                         
   2 -11   4        805.93        847.07        58.48 o                         
   3 -11   4         10.71         20.96        11.61 o                         
   4 -11   4        543.20        624.06        48.41 o                         
   5 -11   4        187.15        223.19        27.01 o                         
   6 -11   4         43.09         66.00        18.96 o                         
  -5 -10   4         14.86         13.30        11.91 o                         
  -4 -10   4        567.43        606.93        30.53 o                         
  -3 -10   4        662.22        695.90        38.99 o                         
  -2 -10   4        109.82        125.22        21.35 o                         
  -1 -10   4        928.46        954.49        57.21 o                         
   0 -10   4         27.26         26.09        10.58 o                         
   1 -10   4        649.94        681.32        41.02 o                         
   2 -10   4        219.94        233.06        14.33 o                         
   3 -10   4        952.73       1085.10        46.89 o                         
   4 -10   4       1485.40       1650.81        68.99 o                         
   5 -10   4          0.71          5.25        10.83 o                         
   6 -10   4        497.52        527.05        41.58 o                         
   7 -10   4         43.80         45.22        15.55 o                         
  -6  -9   4        182.67        185.96        22.11 o                         
  -5  -9   4        377.72        350.96        21.29 o                         
  -4  -9   4        337.03        329.29        22.98 o                         
  -3  -9   4        482.14        483.84        27.80 o                         
  -2  -9   4        662.46        724.26        32.90 o                         
  -1  -9   4        404.44        448.91        30.34 o                         
   0  -9   4          0.45          3.66         4.83 o                         
   1  -9   4         91.11         89.31         8.50 o                         
   2  -9   4          9.58         12.65         6.01 o                         
   3  -9   4         18.00         10.80         5.25 o                         
   4  -9   4         45.93         57.39         8.00 o                         
   5  -9   4          7.18          8.63         7.35 o                         
   6  -9   4        349.58        374.86        45.99 o                         
   7  -9   4        163.08        177.36        22.29 o                         
  -7  -8   4        364.67        367.16        31.45 o                         
  -6  -8   4        348.29        379.28        30.51 o                         
  -5  -8   4          3.34          7.51         6.24 o                         
  -4  -8   4        808.03        865.80        38.75 o                         
  -3  -8   4        165.42        157.75        11.92 o                         
  -2  -8   4        599.96        593.87        27.74 o                         
   0  -8   4         33.59         37.97         5.92 o                         
   1  -8   4       1712.56       1715.76        70.20 o                         
   2  -8   4       1110.52       1131.14        48.04 o                         
   3  -8   4         79.20         92.95         8.80 o                         
   4  -8   4        713.69        791.48        36.12 o                         
   5  -8   4         35.86         36.78        12.04 o                         
   6  -8   4        554.95        523.62        28.18 o                         
   7  -8   4        332.84        214.40        30.81 o                         
   8  -8   4        249.92        285.06        26.40 o                         
  -6  -7   4        161.06        165.30        18.84 o                         
  -5  -7   4         15.04         11.81         5.75 o                         
  -4  -7   4       2009.14       2079.40        84.37 o                         
  -3  -7   4       1080.99       1113.50        67.12 o                         
  -2  -7   4       1343.48       1310.92        54.53 o                         
  -1  -7   4        344.72        334.24        23.46 o                         
   0  -7   4        205.03        218.69        12.61 o                         
   1  -7   4       1483.95       1471.48        60.49 o                         
   2  -7   4        376.16        375.95        18.95 o                         
   3  -7   4       1061.57       1131.34        48.31 o                         
   4  -7   4       1416.25       1439.50        61.06 o                         
   5  -7   4          1.28         -0.42         6.74 o                         
   6  -7   4        324.69        311.26        28.02 o                         
   7  -7   4         90.86         79.87        22.29 o                         
   8  -7   4        242.63        235.57        20.13 o                         
  -8  -6   4         20.16         20.39        11.52 o                         
  -7  -6   4        211.42        240.70        23.25 o                         
  -6  -6   4        110.80        101.60        17.83 o                         
  -5  -6   4        904.87        879.88        38.66 o                         
  -4  -6   4        975.53        994.31        43.69 o                         
  -3  -6   4         15.86         10.89         4.60 o                         
  -2  -6   4       2282.08       2301.47        93.53 o                         
  -1  -6   4        861.73        849.91        50.92 o                         
   0  -6   4       1000.05        999.84        42.64 o                         
   1  -6   4        482.04        511.13        25.00 o                         
   2  -6   4        426.50        455.73        27.53 o                         
   3  -6   4       1790.27       1779.58        73.17 o                         
   4  -6   4        108.67        109.63        10.50 o                         
   5  -6   4        244.46        254.83        16.33 o                         
   6  -6   4        123.98        104.45        19.51 o                         
   7  -6   4          7.46          7.93         7.50 o                         
   8  -6   4          4.47          2.43        18.08 o                         
  -8  -5   4        287.60        276.68        31.51 o                         
  -7  -5   4        352.64        345.20        18.50 o                         
  -6  -5   4          3.31          0.08         4.61 o                         
  -5  -5   4        665.96        629.19        28.75 o                         
  -4  -5   4        241.24        228.05        19.08 o                         
  -3  -5   4       1763.83       1821.03        73.73 o                         
  -2  -5   4       1322.82       1312.85        53.71 o                         
  -1  -5   4         47.47         36.20         6.66 o                         
   0  -5   4        116.07        100.88         9.95 o                         
   1  -5   4         50.45         52.48         5.90 o                         
   2  -5   4         42.28         52.07         9.53 o                         
   3  -5   4        329.21        304.00        39.19 o                         
   4  -5   4         43.32         47.66         7.31 o                         
   5  -5   4        413.47        457.58        36.94 o                         
   6  -5   4        708.29        664.84        35.25 o                         
   7  -5   4        170.92        155.29        12.83 o                         
   8  -5   4         75.10         45.61        17.90 o                         
   9  -5   4        123.65         97.94        25.91 o                         
  -9  -4   4          6.55          0.59        11.24 o                         
  -8  -4   4        168.22        181.49        20.88 o                         
  -7  -4   4        333.87        350.16        16.82 o                         
  -6  -4   4          0.78          0.81         3.32 o                         
  -5  -4   4         17.33         20.04         5.32 o                         
  -4  -4   4        231.68        248.03        17.49 o                         
  -3  -4   4         77.61         81.27        10.74 o                         
  -2  -4   4       2206.62       2315.01        91.58 o                         
  -1  -4   4         72.28         81.32         6.19 o                         
   0  -4   4       4339.64       4442.90       141.13 o                         
   1  -4   4       2227.14       2098.34        68.42 o                         
   2  -4   4         28.42         14.53         7.21 o                         
   3  -4   4        935.05        958.74        60.48 o                         
   4  -4   4        371.75        344.78        18.01 o                         
   5  -4   4       1475.85       1435.72        60.01 o                         
   6  -4   4        531.52        531.53        25.90 o                         
   7  -4   4        245.46        242.03        15.72 o                         
   8  -4   4        980.84        956.61        67.20 o                         
   9  -4   4        164.63        160.73        27.79 o                         
  -9  -3   4         17.79         -4.05        10.22 o                         
  -8  -3   4         60.13         58.34        12.30 o                         
  -7  -3   4        623.74        615.91        27.05 o                         
  -6  -3   4         18.15         24.82         3.90 o                         
  -5  -3   4       2741.41       2758.96       108.61 o                         
  -4  -3   4       1688.94       1500.25        85.33 o                         
  -3  -3   4         27.96         38.57         4.98 o                         
  -2  -3   4       2710.17       2711.17       106.37 o                         
  -1  -3   4         15.31         28.75         2.86 o                         
   0  -3   4       5748.73       5821.04       183.64 o                         
   1  -3   4       1627.98       1594.23        45.50 o                         
   2  -3   4       2389.85       2367.21        76.80 o                         
   3  -3   4       3095.75       2940.92       116.36 o                         
   4  -3   4        654.19        646.50        28.99 o                         
   5  -3   4        258.99        240.23        23.70 o                         
   6  -3   4        250.47        240.39        23.72 o                         
   7  -3   4        106.71         81.22        17.04 o                         
   8  -3   4        155.51        136.19        21.72 o                         
  -9  -2   4          0.41         -3.64         8.97 o                         
  -8  -2   4        871.39        855.18        36.55 o                         
  -7  -2   4         47.36         44.81         5.34 o                         
  -6  -2   4        590.33        652.32        27.96 o                         
  -5  -2   4       2625.36       2971.50       229.54 o                         
  -4  -2   4         63.20         78.09         5.21 o                         
  -3  -2   4       4260.43       4255.94       142.44 o                         
  -2  -2   4       3345.70       3436.31       109.25 o                         
  -1  -2   4          6.71          7.51         1.90 o                         
   0  -2   4       1774.65       1816.64        51.08 o                         
   1  -2   4         29.64         27.32         3.07 o                         
   2  -2   4       2248.70       2231.65        72.12 o                         
   3  -2   4       1470.58       1464.87        48.22 o                         
   4  -2   4        287.43        308.46        12.31 o                         
   5  -2   4        918.29        938.46        39.82 o                         
   6  -2   4        164.22        164.55        20.58 o                         
   7  -2   4         59.98         77.38        15.94 o                         
   8  -2   4         19.19         15.65        14.28 o                         
 -10  -1   4        560.61        588.94        43.13 o                         
  -9  -1   4          5.99          2.59         8.58 o                         
  -8  -1   4       1939.60       1875.46        75.50 o                         
  -7  -1   4        184.76        193.35        10.80 o                         
  -6  -1   4        755.20        824.51        34.46 o                         
  -5  -1   4         37.14         45.71         5.60 o                         
  -4  -1   4        221.17        243.63        22.11 o                         
  -3  -1   4       2358.93       2353.77       115.96 o                         
  -2  -1   4        462.37        449.25        16.75 o                         
  -1  -1   4         18.68         21.89         2.51 o                         
   0  -1   4       1453.09       1366.93        45.23 o                         
   1  -1   4        895.19        907.65        26.56 o                         
   2  -1   4         16.22         21.10         2.92 o                         
   3  -1   4        498.24        508.87        18.09 o                         
   4  -1   4         21.78         26.97         3.10 o                         
   5  -1   4       1339.87       1346.76        81.12 o                         
   7  -1   4        238.97        235.18        25.79 o                         
   8  -1   4        387.58        299.79        43.44 o                         
 -10   0   4          9.71         11.46        12.83 o                         
  -9   0   4          2.33          9.30         8.44 o                         
  -8   0   4        176.76        176.53        12.55 o                         
  -7   0   4        802.63        800.52        34.03 o                         
  -6   0   4          6.29          6.41         2.78 o                         
  -5   0   4        631.20        664.03        32.79 o                         
  -4   0   4        882.59       1003.94        65.02 o                         
  -3   0   4        456.10        395.82        20.69 o                         
  -2   0   4        819.55        774.27        42.74 o                         
  -1   0   4        370.39        367.33        13.00 o                         
   0   0   4       2001.69       1870.18        86.94 o                         
   1   0   4       2386.65       2220.74        74.47 o                         
   2   0   4        807.05        786.10        31.26 o                         
   3   0   4        980.39       1056.78        78.00 o                         
   4   0   4        109.00         99.20        13.53 o                         
   5   0   4        914.40        938.92        59.26 o                         
   6   0   4          8.88          0.27         8.85 o                         
   7   0   4        685.52        730.40        51.82 o                         
 -10   1   4        316.71        339.23        28.16 o                         
  -9   1   4         78.98         82.19         8.54 o                         
  -8   1   4       1034.17       1044.97        46.77 o                         
  -7   1   4          8.60         12.46         6.00 o                         
  -6   1   4       1647.82       1673.07        68.41 o                         
  -5   1   4       2398.08       2410.44        94.54 o                         
  -4   1   4         27.91         34.41         3.26 o                         
  -3   1   4       2845.06       2965.19        94.18 o                         
  -2   1   4        340.04        351.31        11.02 o                         
  -1   1   4       9782.19       9460.43       351.47 o                         
   0   1   4       1140.07       1147.73        47.18 o                         
   1   1   4       1677.50       1548.15        84.39 o                         
   2   1   4       2353.70       1974.81       117.52 o                         
   3   1   4        858.21        858.47        35.32 o                         
   4   1   4        143.42        129.99        15.35 o                         
   5   1   4        316.10        323.07        26.40 o                         
   6   1   4         52.70         47.49        12.18 o                         
   7   1   4        428.59        437.65        36.39 o                         
   8   1   4         79.12         74.27        19.86 o                         
 -10   2   4         50.66         79.08        13.32 o                         
  -9   2   4         62.69         67.05         7.99 o                         
  -8   2   4        450.34        449.21        21.33 o                         
  -7   2   4        447.71        436.68        20.20 o                         
  -6   2   4       2026.61       2006.93        79.95 o                         
  -5   2   4         56.20         56.79         4.92 o                         
  -4   2   4       1538.81       1513.16        49.13 o                         
  -3   2   4       1235.85       1209.68        39.38 o                         
  -2   2   4        102.76        117.34         7.05 o                         
  -1   2   4        436.52        441.01        13.67 o                         
   0   2   4        119.62        127.17         6.28 o                         
   1   2   4       3052.17       3237.20       126.17 o                         
   2   2   4       1097.15       1047.76        62.99 o                         
   3   2   4          2.14          4.63         2.28 o                         
   4   2   4        427.74        436.78        31.77 o                         
   5   2   4        480.72        532.93        38.37 o                         
   6   2   4         95.67         85.88        16.39 o                         
   7   2   4         60.79         52.08        15.53 o                         
 -10   3   4         21.73         24.50        10.44 o                         
  -9   3   4        166.65        168.20        12.13 o                         
  -8   3   4        444.97        436.46        20.93 o                         
  -7   3   4         22.35         22.80         4.31 o                         
  -6   3   4        552.34        536.10        23.52 o                         
  -5   3   4          4.42          6.63         2.19 o                         
  -4   3   4       1111.90       1203.04        39.42 o                         
  -3   3   4       2686.33       2782.41        88.41 o                         
  -2   3   4         99.45        104.92         6.99 o                         
  -1   3   4        688.10        665.76        24.53 o                         
   0   3   4       2404.18       2466.70        79.01 o                         
   1   3   4        494.19        486.81        26.84 o                         
   2   3   4        436.64        445.30        20.06 o                         
   3   3   4        259.89        243.17        14.96 o                         
   4   3   4        727.47        776.84        50.20 o                         
   5   3   4       1469.57       1485.97        89.58 o                         
   6   3   4         23.15         16.33        11.52 o                         
   7   3   4        543.38        554.57        43.40 o                         
 -10   4   4          0.70         -9.30         9.30 o                         
  -9   4   4        271.20        260.78        15.68 o                         
  -8   4   4        495.91        499.99        23.41 o                         
  -7   4   4        199.86        199.30        11.43 o                         
  -6   4   4        909.82        861.82        36.01 o                         
  -5   4   4       1035.50       1009.95        41.14 o                         
  -4   4   4         41.93         44.57         3.18 o                         
  -3   4   4       1228.82       1243.89        40.51 o                         
  -2   4   4          5.56          4.23         1.72 o                         
  -1   4   4       5864.02       5859.13       184.70 o                         
   0   4   4       1560.22       1495.85        48.98 o                         
   1   4   4        732.97        756.92        32.13 o                         
   2   4   4        931.93        846.47        28.59 o                         
   3   4   4         50.53         44.38         7.23 o                         
   4   4   4         97.71        112.28        15.73 o                         
   5   4   4        155.42        156.50        20.39 o                         
   6   4   4        353.39        355.60        33.00 o                         
 -10   5   4          1.57          3.49        10.40 o                         
  -9   5   4        414.51        418.62        21.99 o                         
  -8   5   4         84.18         87.18        18.32 o                         
  -7   5   4        705.63        703.21        34.07 o                         
  -6   5   4       1819.46       1799.59        58.57 o                         
  -5   5   4        199.08        184.98        16.20 o                         
  -4   5   4       1788.13       1808.71       103.53 o                         
  -3   5   4        171.02        168.04        14.75 o                         
  -2   5   4        394.39        401.09        14.19 o                         
  -1   5   4        884.16        905.09        30.59 o                         
   0   5   4         42.90         43.86         5.86 o                         
   1   5   4       3084.05       3053.42       120.22 o                         
   2   5   4        376.58        364.66        18.02 o                         
   3   5   4        511.21        489.63        22.78 o                         
   4   5   4          7.37         19.96        10.79 o                         
   5   5   4         23.01         22.05        12.38 o                         
   6   5   4          2.41         37.33        15.16 o                         
 -10   6   4          0.53          5.35        11.97 o                         
  -9   6   4        163.91        185.59        21.09 o                         
  -8   6   4         17.61         13.49         6.62 o                         
  -7   6   4        363.07        369.33        18.48 o                         
  -6   6   4         26.56         29.83         8.40 o                         
  -5   6   4         12.43          9.83         5.97 o                         
  -4   6   4        371.96        339.21        25.34 o                         
  -3   6   4        694.36        654.63        42.07 o                         
  -2   6   4          2.51          3.60         4.37 o                         
  -1   6   4         32.62         32.36         4.26 o                         
   0   6   4         90.25         77.34         8.02 o                         
   1   6   4        235.13        232.55        14.68 o                         
   2   6   4        633.54        620.75        28.32 o                         
   3   6   4         97.04         99.99         9.49 o                         
   4   6   4        577.63        537.22        38.74 o                         
   5   6   4         23.92         34.63        12.81 o                         
   6   6   4          6.44         -2.17        14.49 o                         
  -9   7   4        152.45        134.20        19.45 o                         
  -8   7   4         55.49         45.01        12.10 o                         
  -7   7   4        149.48        139.46        18.14 o                         
  -6   7   4         73.71         81.18        13.73 o                         
  -5   7   4        438.43        393.95        30.71 o                         
  -4   7   4        246.55        264.42        22.15 o                         
  -3   7   4        263.18        237.51        20.68 o                         
  -2   7   4         97.35        119.49        14.34 o                         
  -1   7   4       1124.26       1137.20        39.10 o                         
   0   7   4        169.67        196.55        12.94 o                         
   1   7   4        270.86        293.57        16.61 o                         
   2   7   4        178.12        196.74        19.03 o                         
   3   7   4        244.95        216.61        19.68 o                         
   4   7   4        985.23        926.06        61.07 o                         
   5   7   4         94.51        116.06        20.23 o                         
  -9   8   4        242.50        245.03        26.83 o                         
  -8   8   4         60.16         75.52        15.10 o                         
  -7   8   4        151.21        115.90        17.10 o                         
  -6   8   4        638.20        623.31        43.89 o                         
  -5   8   4         36.03         12.93         8.32 o                         
  -4   8   4        664.06        678.60        46.14 o                         
  -2   8   4        989.68        975.23        61.99 o                         
  -1   8   4       1207.58       1220.54        51.29 o                         
   0   8   4          0.49         -3.04         5.28 o                         
   1   8   4        818.46        808.88        36.85 o                         
   2   8   4        130.19        129.69        12.09 o                         
   3   8   4        283.26        262.39        20.30 o                         
   4   8   4          5.08        -12.73        12.73 o                         
  -8   9   4         53.80         60.87        15.00 o                         
  -7   9   4       1138.81       1104.46        78.46 o                         
  -6   9   4        195.52        209.52        23.52 o                         
  -5   9   4        175.52        182.26        21.50 o                         
  -4   9   4        363.46        354.88        30.75 o                         
  -3   9   4         31.86         34.61        11.18 o                         
  -2   9   4        337.05        324.58        28.85 o                         
  -1   9   4          4.19         13.57        10.40 o                         
   0   9   4        444.23        443.26        27.26 o                         
   1   9   4        358.07        314.16        20.17 o                         
   2   9   4        123.28        140.55        14.51 o                         
   3   9   4         24.71         41.83        15.35 o                         
  -6  10   4          2.24         15.32        11.05 o                         
  -4  10   4        153.67        177.44        23.74 o                         
  -3  10   4        159.38        136.51        20.39 o                         
  -2  10   4         15.86          9.09        10.44 o                         
  -1  10   4        189.95        200.55        24.72 o                         
   0  10   4         12.35         10.91        11.93 o                         
   1  10   4        176.47        169.49        23.31 o                         
  -4  11   4         95.54         91.85        18.16 o                         
  -3  11   4        158.77        131.51        21.07 o                         
  -2  11   4        147.63        151.06        23.93 o                         
   0  11   4          5.72          3.37        14.98 o                         
  -3 -12   5         54.64         51.45        21.21 o                         
  -2 -12   5        153.00        159.43        15.25 o                         
  -1 -12   5         23.92         15.00        13.06 o                         
   0 -12   5        472.42        505.61        41.87 o                         
   3 -12   5        117.54         97.16        20.66 o                         
  -4 -11   5          8.27         12.11         8.91 o                         
  -3 -11   5        194.58        204.09        24.26 o                         
  -2 -11   5         27.27         23.41        10.11 o                         
  -1 -11   5        505.09        576.03        33.57 o                         
   0 -11   5        918.98       1006.04        66.75 o                         
   1 -11   5         37.92         45.87         9.58 o                         
   2 -11   5       1166.13       1224.12        79.30 o                         
   3 -11   5         11.53         11.42        12.16 o                         
   4 -11   5        137.22        164.22        31.02 o                         
   5 -11   5         23.70         32.98        14.02 o                         
  -5 -10   5        153.10        152.18        15.89 o                         
  -4 -10   5         59.67         63.23        10.03 o                         
  -3 -10   5        548.88        561.33        28.35 o                         
  -2 -10   5         19.00         16.35         6.09 o                         
  -1 -10   5        448.50        473.43        24.37 o                         
   0 -10   5         16.45         17.10         6.89 o                         
   1 -10   5        431.91        448.42        23.20 o                         
   2 -10   5       1158.34       1192.43        76.17 o                         
   3 -10   5         84.79         88.54        16.24 o                         
   4 -10   5        447.47        508.28        26.34 o                         
   5 -10   5        138.14        135.88        19.64 o                         
  -6  -9   5        227.55        190.37        22.19 o                         
  -5  -9   5        443.42        447.48        24.69 o                         
  -4  -9   5        557.11        588.42        29.47 o                         
  -3  -9   5        109.05        114.65        10.77 o                         
  -2  -9   5         26.39         26.30         6.37 o                         
  -1  -9   5        156.59        146.81        12.07 o                         
   0  -9   5        112.63        131.63        13.89 o                         
   1  -9   5        102.46        114.14        20.62 o                         
   2  -9   5         50.24         51.58         7.70 o                         
   3  -9   5          3.02          1.33         8.85 o                         
   4  -9   5        534.22        559.91        28.15 o                         
   5  -9   5        367.12        395.99        23.42 o                         
   6  -9   5          0.86         17.84        17.45 o                         
   7  -9   5        164.66        190.60        22.58 o                         
  -7  -8   5         19.78         26.05        12.01 o                         
  -6  -8   5        508.02        477.95        35.86 o                         
  -5  -8   5         13.86         18.20         7.35 o                         
  -4  -8   5        368.82        368.39        20.96 o                         
  -3  -8   5        185.38        223.46        14.55 o                         
  -2  -8   5         17.19         31.24         9.22 o                         
  -1  -8   5       1092.78       1088.45        46.75 o                         
   0  -8   5       1908.53       1944.85       113.36 o                         
   1  -8   5         43.36         50.49         9.26 o                         
   2  -8   5       1493.47       1525.49        63.68 o                         
   3  -8   5         84.24         65.37        12.50 o                         
   4  -8   5       1011.00       1056.88        47.18 o                         
   5  -8   5        574.54        472.57        38.25 o                         
   6  -8   5        402.01        436.43        32.82 o                         
   7  -8   5        669.23        632.84        34.08 o                         
  -6  -7   5       1473.37       1309.76       175.01 o                         
  -5  -7   5        544.01        543.36        26.95 o                         
  -4  -7   5        943.04       1027.13        63.77 o                         
  -3  -7   5        716.86        709.71        32.38 o                         
  -2  -7   5        472.10        497.55        23.97 o                         
  -1  -7   5       2383.57       2434.85       151.30 o                         
   0  -7   5         15.65         19.31         4.62 o                         
   1  -7   5       1463.72       1469.97        85.55 o                         
   2  -7   5        848.36        938.81        41.16 o                         
   3  -7   5         37.08         41.21        10.03 o                         
   4  -7   5        171.65        181.79        22.21 o                         
   5  -7   5         22.28         18.19        12.28 o                         
   6  -7   5        365.20        374.24        27.21 o                         
   7  -7   5        216.50        269.51        35.23 o                         
   8  -7   5         10.94         23.13        24.48 o                         
  -8  -6   5          0.80         12.89        10.40 o                         
  -7  -6   5        744.21        683.46        58.32 o                         
  -6  -6   5        391.73        359.21        19.43 o                         
  -5  -6   5        149.23        134.16        11.09 o                         
  -4  -6   5       1223.21       1243.17        52.71 o                         
  -3  -6   5          3.65          1.59         3.84 o                         
  -2  -6   5        294.51        274.49        14.94 o                         
  -1  -6   5         90.75        104.68        11.44 o                         
   0  -6   5        336.78        328.49        16.66 o                         
   1  -6   5       1698.87       1648.84        67.39 o                         
   2  -6   5        204.38        198.63        18.84 o                         
   4  -6   5        154.81        141.15        11.66 o                         
   5  -6   5         20.77         22.97         6.42 o                         
   6  -6   5          5.50          5.47         6.22 o                         
   7  -6   5        165.58        144.23        19.63 o                         
   8  -6   5         94.72         52.51        23.29 o                         
  -8  -5   5         11.65         -4.29         8.85 o                         
  -7  -5   5         82.34         82.21         7.65 o                         
  -6  -5   5         58.79         53.90        11.03 o                         
  -5  -5   5        214.04        212.50        36.44 o                         
  -4  -5   5       1061.66       1097.95        46.73 o                         
  -3  -5   5        283.52        245.96        13.89 o                         
  -2  -5   5        110.35        109.53         8.19 o                         
  -1  -5   5         58.61         60.53         6.52 o                         
   0  -5   5        221.12        212.54        11.97 o                         
   1  -5   5        315.28        333.44        16.93 o                         
   2  -5   5        138.61        157.99        17.45 o                         
   3  -5   5        725.59        682.85        42.19 o                         
   4  -5   5       1752.35       1756.90        73.00 o                         
   5  -5   5         72.37         76.44         9.27 o                         
   6  -5   5        122.09        117.18        11.63 o                         
   7  -5   5        158.78        176.30        15.11 o                         
   8  -5   5         11.20         21.05        18.35 o                         
  -9  -4   5        333.94        352.98        31.00 o                         
  -8  -4   5         77.70         76.05        13.79 o                         
  -7  -4   5         81.25         83.82         7.51 o                         
  -6  -4   5        481.55        532.28        24.52 o                         
  -5  -4   5        149.57        119.47        13.96 o                         
  -4  -4   5       1793.56       1808.31        73.36 o                         
  -3  -4   5         70.86         82.71        14.32 o                         
  -2  -4   5       4923.65       4962.43       193.04 o                         
  -1  -4   5       4465.96       4442.74       173.15 o                         
   0  -4   5         15.60         16.15         5.74 o                         
   1  -4   5       2735.23       2592.11       103.30 o                         
   2  -4   5        737.71        707.77        52.20 o                         
   3  -4   5       1744.37       1866.08        85.33 o                         
   4  -4   5       1303.38       1312.49        55.60 o                         
   5  -4   5        140.62        146.19        19.15 o                         
   6  -4   5       2717.70       2681.35       143.34 o                         
   7  -4   5        420.30        401.16        38.39 o                         
  -8  -3   5         17.72         23.69         4.89 o                         
  -7  -3   5       1386.57       1482.54        75.16 o                         
  -6  -3   5       1071.08       1243.59       106.38 o                         
  -5  -3   5        134.44        150.83         9.99 o                         
  -4  -3   5       1831.42       1671.81        71.70 o                         
  -3  -3   5        230.40        212.91        11.87 o                         
  -2  -3   5       4613.47       4853.06       205.38 o                         
  -1  -3   5        359.46        382.51        17.94 o                         
   0  -3   5       3819.97       3942.64       154.21 o                         
   1  -3   5       2788.25       2564.08       134.83 o                         
   2  -3   5        179.82        188.02        11.57 o                         
   3  -3   5        765.72        731.41        32.75 o                         
   4  -3   5         33.50         47.82         7.09 o                         
   5  -3   5        173.47        185.19        21.55 o                         
   6  -3   5          9.71         18.34         7.37 o                         
   7  -3   5        109.67         97.34        19.72 o                         
   8  -3   5         58.64         38.23        19.06 o                         
  -9  -2   5         19.46         22.72        10.38 o                         
  -8  -2   5        495.03        500.56        23.40 o                         
  -7  -2   5        897.09        936.95        39.54 o                         
  -6  -2   5         75.38         90.66         7.16 o                         
  -5  -2   5       1195.07       1336.07        83.48 o                         
  -4  -2   5        793.34        815.08        34.61 o                         
  -3  -2   5         43.37         59.71         6.26 o                         
  -2  -2   5        167.52        153.58         9.33 o                         
  -1  -2   5         11.07         19.48         4.15 o                         
   0  -2   5        729.70        770.25        46.71 o                         
   1  -2   5        659.82        664.01        44.76 o                         
   2  -2   5         62.73         73.88         5.86 o                         
   3  -2   5        703.51        697.72        24.92 o                         
   4  -2   5       1209.16       1201.74        40.62 o                         
   5  -2   5        154.21        144.74         7.78 o                         
   6  -2   5          9.56         10.11        11.73 o                         
   7  -2   5          1.08         13.47        12.01 o                         
   8  -2   5         10.32         18.84        17.10 o                         
 -10  -1   5        548.60        546.24        41.05 o                         
  -9  -1   5        168.44        179.30        19.82 o                         
  -8  -1   5          6.68         14.51         7.68 o                         
  -7  -1   5        152.91        157.09         9.80 o                         
  -6  -1   5         96.61        105.33        10.25 o                         
  -5  -1   5       1143.32       1256.50        79.79 o                         
  -4  -1   5       1415.57       1532.06        61.46 o                         
  -3  -1   5        152.89        154.62         8.98 o                         
  -2  -1   5       1710.58       1806.21       105.42 o                         
  -1  -1   5       3183.50       3287.11       105.02 o                         
   0  -1   5         46.86         49.06         6.18 o                         
   1  -1   5       3062.93       3054.75       122.63 o                         
   2  -1   5         95.60         98.77        10.48 o                         
   3  -1   5       2316.90       2170.71        78.52 o                         
   4  -1   5       1401.98       1346.89        44.68 o                         
   5  -1   5        363.02        366.42        31.00 o                         
   6  -1   5       1059.59       1045.39        69.00 o                         
   7  -1   5         64.74         60.81        16.94 o                         
   8  -1   5         93.38         49.02        19.41 o                         
  -9   0   5        262.27        277.11        17.11 o                         
  -8   0   5        152.52        156.06        10.47 o                         
  -7   0   5        318.57        338.32        17.40 o                         
  -6   0   5         54.66         71.88         6.30 o                         
  -5   0   5       1022.70       1024.74        42.16 o                         
  -4   0   5        220.82        225.21        11.37 o                         
  -3   0   5       2135.95       2164.23        85.23 o                         
  -2   0   5       2379.47       2213.51        71.24 o                         
  -1   0   5         31.88         20.82         2.99 o                         
   0   0   5        494.18        385.95        14.74 o                         
   1   0   5        672.45        623.78        37.44 o                         
   2   0   5        385.54        389.22        34.67 o                         
   3   0   5       2056.13       2208.18       139.00 o                         
   4   0   5        143.77        135.47         8.11 o                         
   5   0   5       1462.45       1459.16        89.37 o                         
   6   0   5        712.78        722.65        51.47 o                         
   7   0   5         72.64         64.08        17.18 o                         
 -10   1   5        344.81        343.27        28.97 o                         
  -9   1   5          8.80          0.95         4.83 o                         
  -8   1   5        776.34        766.81        33.48 o                         
  -7   1   5       1082.05       1092.77        45.40 o                         
  -6   1   5         16.25         18.58         3.96 o                         
  -5   1   5       1253.88       1324.40        53.59 o                         
  -4   1   5         37.70         50.96         5.04 o                         
  -3   1   5       3938.24       4120.63       130.42 o                         
  -2   1   5        976.13        963.39        65.41 o                         
  -1   1   5       1498.88       1467.60        48.32 o                         
   0   1   5       3469.23       3375.61       132.02 o                         
   1   1   5        160.59        145.42        10.65 o                         
   2   1   5          5.57         10.77         2.97 o                         
   3   1   5         62.70         72.33         7.49 o                         
   4   1   5          8.78          4.80         7.89 o                         
   5   1   5        290.45        282.69        27.14 o                         
   6   1   5         30.87         32.04        13.59 o                         
   7   1   5         16.08         33.69        20.80 o                         
 -10   2   5        308.55        267.02        24.25 o                         
  -9   2   5        344.97        340.49        18.22 o                         
  -8   2   5       1117.59       1059.69        44.70 o                         
  -7   2   5         20.00         21.70         4.35 o                         
  -6   2   5        726.33        729.21        31.14 o                         
  -5   2   5        883.79        887.70        37.03 o                         
  -4   2   5        268.01        266.15        13.77 o                         
  -3   2   5        274.15        309.15        11.91 o                         
  -2   2   5         17.80         19.33         3.06 o                         
  -1   2   5        348.39        404.02        15.32 o                         
   0   2   5       1383.09       1308.58        83.90 o                         
   1   2   5        849.88        807.03        34.33 o                         
   2   2   5        893.09        836.48        28.62 o                         
   3   2   5       1869.29       1818.29        95.59 o                         
   4   2   5        508.72        555.53        40.17 o                         
   5   2   5        312.07        308.60        28.38 o                         
   6   2   5        163.89        158.01        22.39 o                         
 -10   3   5        192.36        210.31        16.44 o                         
  -9   3   5        167.82        156.68        11.79 o                         
  -8   3   5        184.68        179.57        11.50 o                         
  -7   3   5        113.21        118.15         8.32 o                         
  -6   3   5        418.59        430.77        19.77 o                         
  -5   3   5       1987.00       2129.08       119.98 o                         
  -4   3   5        543.32        556.15        19.65 o                         
  -3   3   5       1594.26       1593.16        51.80 o                         
  -2   3   5       3801.84       3931.48       152.93 o                         
  -1   3   5          2.03         -0.61         2.17 o                         
   0   3   5        429.02        436.96        20.55 o                         
   1   3   5        274.40        261.18        13.90 o                         
   2   3   5       1293.04       1265.47        52.20 o                         
   3   3   5       1910.83       1822.12        59.42 o                         
   4   3   5         52.34         48.61        11.83 o                         
   5   3   5        860.27        904.83        60.32 o                         
   6   3   5        287.60        237.02        27.81 o                         
 -10   4   5        255.12        275.16        39.89 o                         
  -9   4   5         20.63         19.27        10.45 o                         
  -8   4   5        591.13        559.94        25.79 o                         
  -7   4   5        474.09        471.20        21.67 o                         
  -6   4   5        148.60        138.80         8.63 o                         
  -5   4   5        628.61        622.62        21.77 o                         
  -4   4   5        281.07        273.70        10.83 o                         
  -3   4   5       2671.48       2756.05        88.27 o                         
  -2   4   5        682.82        661.20        41.09 o                         
  -1   4   5        960.64        943.35        35.62 o                         
   0   4   5        450.99        480.15        22.56 o                         
   1   4   5         51.66         65.37         7.25 o                         
   2   4   5         11.24         16.59         4.67 o                         
   3   4   5         34.05         30.47         4.33 o                         
   4   4   5        238.13        246.59        23.99 o                         
   5   4   5        298.77        263.01        27.52 o                         
   6   4   5         13.61         11.95        14.65 o                         
 -10   5   5         44.69         30.79        12.85 o                         
  -9   5   5        379.99        400.04        20.90 o                         
  -8   5   5        838.56        798.42        51.76 o                         
  -7   5   5         38.95         39.41         5.16 o                         
  -6   5   5        665.04        682.02        23.90 o                         
  -5   5   5        304.74        289.21        11.17 o                         
  -4   5   5        153.84        185.41        16.80 o                         
  -3   5   5       1131.22       1151.50        37.75 o                         
  -2   5   5         17.64         19.64         3.25 o                         
  -1   5   5       2204.21       2187.98        71.02 o                         
   0   5   5        907.66        891.55        38.74 o                         
   1   5   5        344.89        324.26        17.47 o                         
   2   5   5         45.16         50.12         6.86 o                         
   3   5   5          5.80          2.23         4.68 o                         
   4   5   5         12.99         11.03        10.77 o                         
   5   5   5        137.36        126.52        20.47 o                         
   6   5   5          2.14         -1.33        14.61 o                         
 -10   6   5          2.69         17.27        14.18 o                         
  -9   6   5        142.30        148.12        19.47 o                         
  -8   6   5          6.15          6.97         8.36 o                         
  -7   6   5         26.41         22.64         9.44 o                         
  -5   6   5        116.65        132.04        15.08 o                         
  -4   6   5         73.83         82.08        12.81 o                         
  -3   6   5         16.49         15.49         6.52 o                         
  -2   6   5        118.56        104.47         6.85 o                         
  -1   6   5        243.02        296.43        13.13 o                         
   0   6   5        791.94        820.07        36.52 o                         
   1   6   5         35.42         39.83         7.17 o                         
   2   6   5       1059.64       1037.24        65.37 o                         
   3   6   5        211.87        202.44        22.84 o                         
   4   6   5          9.74          9.15        11.91 o                         
   5   6   5        177.04        119.45        23.31 o                         
  -9   7   5         66.96         72.74        15.73 o                         
  -8   7   5        116.50        111.65        17.39 o                         
  -7   7   5         42.18         41.97        11.26 o                         
  -6   7   5        477.48        516.57        37.58 o                         
  -5   7   5        655.02        641.58        43.93 o                         
  -4   7   5        244.76        210.34        23.03 o                         
  -3   7   5       1574.61       1573.83        93.81 o                         
  -2   7   5        215.52        200.69        19.86 o                         
  -1   7   5        652.21        643.13        29.93 o                         
   0   7   5        172.46        161.12        12.93 o                         
   1   7   5        596.06        609.19        29.60 o                         
   2   7   5       1189.74       1209.85        52.42 o                         
   3   7   5         17.81         39.37        13.71 o                         
   4   7   5        384.12        325.66        32.22 o                         
   5   7   5        221.23        216.47        33.78 o                         
  -8   8   5        399.24        372.62        32.39 o                         
  -7   8   5        246.80        238.35        24.70 o                         
  -6   8   5        367.65        358.15        30.59 o                         
  -5   8   5         96.24         72.54        14.14 o                         
  -4   8   5       1043.69       1126.90        71.56 o                         
  -3   8   5        646.79        659.17        46.10 o                         
  -2   8   5         37.40         59.87        12.22 o                         
  -1   8   5        576.39        591.58        28.36 o                         
   0   8   5         71.94         83.56        15.54 o                         
   1   8   5        137.01        148.17        13.98 o                         
   2   8   5         11.24          9.40         8.23 o                         
   3   8   5        100.46         85.53        19.78 o                         
   4   8   5        159.82        130.83        22.66 o                         
  -7   9   5         36.55          7.07        11.38 o                         
  -6   9   5        134.99        144.83        30.38 o                         
  -5   9   5          0.60          8.23         9.34 o                         
  -4   9   5         60.64         66.65        14.77 o                         
  -3   9   5          6.94         10.44        10.89 o                         
  -2   9   5        204.14        247.75        25.30 o                         
  -1   9   5        385.47        395.62        34.20 o                         
   0   9   5        239.82        219.76        25.32 o                         
   1   9   5         66.15         77.84        13.01 o                         
   2   9   5        118.23         97.95        15.66 o                         
   3   9   5          5.36          0.00        18.63 o                         
  -6  10   5         95.21        108.13        22.50 o                         
  -5  10   5        152.40        123.37        21.35 o                         
  -4  10   5         29.15         38.35        25.46 o                         
  -3  10   5        237.51        278.73        28.75 o                         
  -2  10   5         39.36         58.87        16.10 o                         
  -1  10   5        144.93        175.87        23.91 o                         
   0  10   5         53.34         62.36        17.25 o                         
   1  10   5        107.25        117.29        21.60 o                         
  -3  11   5         25.94         18.59        14.38 o                         
  -2  11   5         74.96         57.80        17.59 o                         
  -1  11   5        150.76        144.75        23.62 o                         
  -3 -12   6         55.64         45.26        10.40 o                         
  -2 -12   6        654.86        670.61        61.49 o                         
  -1 -12   6         56.19         77.95        15.50 o                         
   0 -12   6        106.10         78.99        17.04 o                         
   1 -12   6        103.29         86.25        18.57 o                         
   2 -12   6         96.07         82.06        17.80 o                         
  -4 -11   6          0.85         -8.16         8.16 o                         
  -3 -11   6        591.74        611.97        31.12 o                         
  -2 -11   6        705.20        719.97        34.85 o                         
  -1 -11   6        177.20        205.02        30.41 o                         
   0 -11   6       1269.40       1350.01        58.66 o                         
   1 -11   6          6.68          8.73         9.89 o                         
   2 -11   6        228.73        262.68        17.61 o                         
   4 -11   6        230.75        290.66        29.57 o                         
   5 -11   6        439.67        452.12        38.43 o                         
  -5 -10   6        174.27        167.16        24.38 o                         
  -4 -10   6          4.16          0.16         7.05 o                         
  -3 -10   6        111.07        118.27        17.29 o                         
  -2 -10   6         22.11         16.10         6.59 o                         
  -1 -10   6        152.67        161.84        13.41 o                         
   0 -10   6        606.02        640.43        33.15 o                         
   1 -10   6         44.70         44.19         7.85 o                         
   2 -10   6        108.25        137.49        17.96 o                         
   3 -10   6        106.82        118.81        12.43 o                         
   4 -10   6        143.47        171.86        14.96 o                         
   5 -10   6         29.91         28.85        12.12 o                         
   6 -10   6         56.46         46.16        13.85 o                         
  -6  -9   6        200.17        151.88        25.81 o                         
  -5  -9   6         94.04         99.91        21.59 o                         
  -4  -9   6        216.01        200.84        15.33 o                         
  -3  -9   6        226.85        246.43        16.55 o                         
  -2  -9   6        484.73        504.78        26.27 o                         
  -1  -9   6          7.06          4.88         5.24 o                         
   0  -9   6        423.18        427.43        22.42 o                         
   1  -9   6        174.82        190.49        17.15 o                         
   2  -9   6       1414.46       1496.21        63.38 o                         
   3  -9   6       1014.50       1059.38        48.54 o                         
   4  -9   6         24.25         22.92         7.68 o                         
   5  -9   6        580.19        578.58        30.81 o                         
   6  -9   6         82.64         69.82        12.26 o                         
  -7  -8   6        119.63        114.61        17.37 o                         
  -6  -8   6        566.59        493.82        71.79 o                         
  -5  -8   6        341.02        331.95        20.42 o                         
  -4  -8   6         78.44         99.82        17.35 o                         
  -3  -8   6       1379.46       1369.89        58.40 o                         
  -2  -8   6       1300.40       1295.64        55.11 o                         
  -1  -8   6        549.76        567.36        30.65 o                         
   0  -8   6        908.47        958.66        42.12 o                         
   1  -8   6          1.24         11.59         6.94 o                         
   2  -8   6       1008.11       1068.08        48.90 o                         
   3  -8   6        502.27        481.92        25.13 o                         
   4  -8   6        643.93        657.92        32.55 o                         
   5  -8   6        786.45        662.46        81.00 o                         
   6  -8   6         21.38          0.37        14.24 o                         
   7  -8   6        225.85        213.56        19.20 o                         
  -7  -7   6         82.76         55.86        16.67 o                         
  -6  -7   6        301.07        278.77        28.87 o                         
  -5  -7   6        184.73        172.17        13.43 o                         
  -4  -7   6        512.72        534.01        26.55 o                         
  -3  -7   6        718.06        735.91        33.81 o                         
  -2  -7   6          2.73          3.87         4.27 o                         
  -1  -7   6        684.81        653.77        30.08 o                         
   0  -7   6        486.81        502.39        24.32 o                         
   1  -7   6         85.65        113.78        10.69 o                         
   2  -7   6         14.68         25.63         6.16 o                         
   3  -7   6          5.01          7.85         5.38 o                         
   4  -7   6        273.23        253.79        28.61 o                         
   5  -7   6        236.84        219.19        17.66 o                         
   6  -7   6          6.42         19.37        16.84 o                         
   7  -7   6        131.53        135.68        15.23 o                         
  -8  -6   6        317.85        343.19        30.08 o                         
  -7  -6   6         95.25         92.39         9.37 o                         
  -6  -6   6        448.47        379.86        28.28 o                         
  -5  -6   6          9.36          9.09         9.07 o                         
  -4  -6   6         26.05         18.96         5.78 o                         
  -3  -6   6        189.59        172.42        11.96 o                         
  -2  -6   6        184.26        163.78        11.15 o                         
  -1  -6   6       1093.92       1031.55        44.07 o                         
   0  -6   6        558.58        552.71        36.37 o                         
   1  -6   6         23.84         13.88         5.02 o                         
   2  -6   6        432.14        459.57        26.08 o                         
   3  -6   6        318.14        327.04        41.98 o                         
   4  -6   6          9.82          9.28         5.35 o                         
   5  -6   6        362.27        392.27        22.46 o                         
   6  -6   6         14.47         14.43         7.75 o                         
   7  -6   6        627.22        647.96        44.30 o                         
   8  -6   6        302.05        266.83        37.35 o                         
  -8  -5   6         37.62         43.93        14.12 o                         
  -7  -5   6         51.83         67.10         7.63 o                         
  -6  -5   6       1141.31       1160.00        71.68 o                         
  -5  -5   6        166.71        143.40        12.86 o                         
  -4  -5   6         81.74        101.70         9.41 o                         
  -3  -5   6        396.88        386.80        19.66 o                         
  -2  -5   6        356.88        354.89        17.97 o                         
  -1  -5   6       1375.49       1368.72        56.57 o                         
   0  -5   6        349.46        365.24        18.58 o                         
   1  -5   6       2106.19       2064.91        83.90 o                         
   2  -5   6       3812.09       3532.62       239.42 o                         
   3  -5   6          9.73         14.37         5.33 o                         
   4  -5   6       1082.57       1076.98        47.74 o                         
   5  -5   6        427.74        435.62        27.58 o                         
   6  -5   6        214.50        214.28        16.24 o                         
   7  -5   6        338.57        331.20        36.35 o                         
   8  -5   6         75.12         43.15        21.56 o                         
  -9  -4   6        166.57        175.68        21.64 o                         
  -8  -4   6        341.86        380.89        19.37 o                         
  -7  -4   6         50.34         56.46         6.58 o                         
  -6  -4   6       1466.69       1534.32        63.09 o                         
  -5  -4   6         70.74         74.75         8.28 o                         
  -4  -4   6       5222.65       5275.45       206.83 o                         
  -3  -4   6       2287.72       2223.67        89.41 o                         
  -2  -4   6         85.09         92.71        16.48 o                         
  -1  -4   6       1942.63       1914.43        77.25 o                         
   0  -4   6        210.41        212.12        12.43 o                         
   1  -4   6       1281.46       1148.18        52.20 o                         
   2  -4   6        523.16        495.11        24.37 o                         
   3  -4   6        215.08        210.13        13.74 o                         
   4  -4   6       1600.75       1628.24        69.05 o                         
   5  -4   6        580.34        634.40        48.47 o                         
   6  -4   6         16.06         18.39         7.95 o                         
   7  -4   6        338.77        315.87        34.94 o                         
   8  -4   6         12.52          3.74        20.19 o                         
  -9  -3   6        629.51        568.40        49.61 o                         
  -8  -3   6        336.55        360.35        18.45 o                         
  -7  -3   6        249.60        280.76        15.01 o                         
  -6  -3   6        252.86        276.38        19.41 o                         
  -5  -3   6         49.48         45.08         9.15 o                         
  -4  -3   6       1227.86       1171.73        99.11 o                         
  -3  -3   6        305.35        294.49        15.57 o                         
  -2  -3   6       1541.70       1609.77        65.36 o                         
  -1  -3   6       2024.47       2146.89        85.99 o                         
   0  -3   6        485.12        480.91        22.87 o                         
   1  -3   6        500.06        475.75        23.04 o                         
   2  -3   6          7.36         15.43         7.22 o                         
   3  -3   6         31.39         42.53         6.88 o                         
   4  -3   6         39.65         50.31         7.77 o                         
   5  -3   6        164.45        174.22        18.40 o                         
   6  -3   6         42.85         45.03         9.62 o                         
   7  -3   6        412.46        403.53        40.56 o                         
  -9  -2   6        215.53        233.41        23.15 o                         
  -8  -2   6          0.77         -3.66         3.84 o                         
  -7  -2   6        486.02        542.36        24.90 o                         
  -6  -2   6        835.99        954.81        55.59 o                         
  -5  -2   6          2.07          6.00         3.35 o                         
  -4  -2   6        190.07        208.69        11.93 o                         
  -3  -2   6        153.06        157.15        21.87 o                         
  -2  -2   6        661.21        679.39        29.79 o                         
  -1  -2   6       1231.83       1296.56        53.56 o                         
   0  -2   6        219.42        183.15        17.87 o                         
   1  -2   6       1860.35       1837.74        74.89 o                         
   2  -2   6       1562.74       1563.25        64.51 o                         
   3  -2   6        388.82        381.61        19.85 o                         
   4  -2   6         89.25         90.75         8.94 o                         
   5  -2   6          0.54         -4.46         4.46 o                         
   6  -2   6        208.37        218.76        29.22 o                         
   7  -2   6        494.25        473.08        45.12 o                         
 -10  -1   6         11.66         20.29        11.12 o                         
  -9  -1   6        136.85        128.80        11.08 o                         
  -8  -1   6         39.10         38.99         7.08 o                         
  -7  -1   6        226.48        231.73        12.97 o                         
  -6  -1   6        861.53        918.71        38.91 o                         
  -5  -1   6        190.84        194.34        16.62 o                         
  -4  -1   6        945.79        993.48        41.38 o                         
  -3  -1   6       2220.92       2402.89        95.14 o                         
  -2  -1   6         84.74         70.12         9.99 o                         
  -1  -1   6       2672.43       2644.60       135.36 o                         
   0  -1   6        189.14        143.06         9.80 o                         
   1  -1   6       2965.66       2802.26       223.95 o                         
   2  -1   6       2092.40       2029.36       177.08 o                         
   3  -1   6       1086.67       1017.67        35.43 o                         
   4  -1   6       1192.39       1225.34        41.44 o                         
   5  -1   6        258.95        274.88        29.46 o                         
   6  -1   6        162.95        152.86        24.56 o                         
   7  -1   6          7.81         11.36        18.49 o                         
  -9   0   6        419.49        402.65        23.75 o                         
  -8   0   6          8.35         10.40         4.44 o                         
  -7   0   6       1798.79       1842.51        74.24 o                         
  -6   0   6        119.13        132.70        10.11 o                         
  -5   0   6       2843.58       3099.27       125.25 o                         
  -4   0   6       2424.00       2311.62        91.45 o                         
  -3   0   6        120.03        135.57         8.32 o                         
  -2   0   6        790.54        800.15        37.47 o                         
  -1   0   6        476.55        510.13        41.58 o                         
   0   0   6       1204.70       1247.47        51.63 o                         
   1   0   6       1272.89       1300.36        53.70 o                         
   2   0   6        371.78        370.10        25.89 o                         
   3   0   6       1136.60       1157.03        39.19 o                         
   4   0   6       1198.41       1196.52        56.61 o                         
   5   0   6          0.65          3.78        10.85 o                         
   6   0   6        194.98        183.90        25.73 o                         
   7   0   6         42.50         28.61        18.16 o                         
 -10   1   6        610.56        626.33        43.26 o                         
  -9   1   6         68.23         73.14         8.37 o                         
  -8   1   6         29.14         23.80         5.22 o                         
  -7   1   6        166.03        172.64        10.70 o                         
  -6   1   6          8.48         10.36         4.75 o                         
  -5   1   6       1162.49       1243.51        50.93 o                         
  -4   1   6        341.50        382.43        18.28 o                         
  -3   1   6        754.85        745.71        83.56 o                         
  -2   1   6       1734.91       1677.55        67.38 o                         
  -1   1   6        435.99        433.97        20.22 o                         
   0   1   6        286.78        326.45        16.32 o                         
   1   1   6        538.64        570.02        25.79 o                         
   2   1   6          0.35         -0.09         2.85 o                         
   3   1   6        511.46        474.59        25.57 o                         
   4   1   6         83.89        106.66        18.66 o                         
   5   1   6        100.52         90.38        17.08 o                         
   6   1   6        421.10        413.50        38.60 o                         
   7   1   6        230.44        172.27        28.40 o                         
 -10   2   6        315.60        306.15        18.94 o                         
  -9   2   6        166.08        153.11        11.79 o                         
  -8   2   6        179.51        185.46        11.96 o                         
  -7   2   6        794.56        813.76        35.08 o                         
  -6   2   6        597.88        626.84        39.23 o                         
  -5   2   6         96.29        101.85         7.60 o                         
  -4   2   6        268.36        276.80        13.99 o                         
  -3   2   6          0.75          1.89         2.85 o                         
  -2   2   6       2439.84       2405.99       148.11 o                         
  -1   2   6        923.98        787.07        84.31 o                         
   0   2   6       1079.90        988.58       133.60 o                         
   1   2   6       2626.71       2293.81       226.89 o                         
   2   2   6        873.37        789.50        40.28 o                         
   3   2   6        623.35        601.04        22.08 o                         
   4   2   6        321.86        300.59        33.73 o                         
   5   2   6        383.93        382.59        35.25 o                         
   6   2   6        423.84        530.05        62.52 o                         
 -10   3   6        111.06        108.56        19.77 o                         
  -9   3   6        149.06        155.92        11.82 o                         
  -8   3   6        179.18        160.18        11.01 o                         
  -7   3   6       1435.70       1507.88        61.54 o                         
  -6   3   6        339.57        344.55        16.83 o                         
  -5   3   6       1960.57       2039.13        81.32 o                         
  -4   3   6       2052.64       2022.58        71.01 o                         
  -3   3   6         11.96         15.75         3.80 o                         
  -2   3   6        265.36        279.61        12.19 o                         
  -1   3   6        588.95        547.89        25.33 o                         
   0   3   6       1786.88       1739.70       101.02 o                         
   1   3   6       2005.14       1912.35        77.81 o                         
   2   3   6        151.07        164.03        11.30 o                         
   3   3   6       1079.77       1078.23        37.01 o                         
   4   3   6        288.08        254.74        26.95 o                         
   5   3   6        109.92         77.13        18.04 o                         
   6   3   6        106.85         79.81        20.76 o                         
 -10   4   6        387.73        379.95        22.14 o                         
  -9   4   6         81.96         74.00         8.63 o                         
  -8   4   6        282.38        276.28        15.41 o                         
  -7   4   6        162.05        163.95        10.32 o                         
  -6   4   6        450.38        426.62        19.94 o                         
  -5   4   6       1693.43       1722.70        56.40 o                         
  -4   4   6        196.69        210.61         9.63 o                         
  -3   4   6       2474.37       2562.48        82.63 o                         
  -2   4   6         25.80         19.73         3.68 o                         
  -1   4   6        746.47        801.04        35.41 o                         
   0   4   6         98.51         98.18        14.67 o                         
   1   4   6         17.86         15.96         5.00 o                         
   2   4   6        301.73        304.91        17.16 o                         
   3   4   6        241.25        240.62        14.78 o                         
   4   4   6          3.99          5.13        11.59 o                         
   5   4   6         12.60         12.46        15.20 o                         
 -10   5   6        125.51        133.33        19.49 o                         
  -9   5   6         30.60         34.02        10.26 o                         
  -8   5   6         65.46         58.37         7.75 o                         
  -7   5   6        140.50        146.22         9.73 o                         
  -6   5   6          8.57         11.96         3.99 o                         
  -5   5   6        125.38        122.06         8.07 o                         
  -4   5   6        118.13        117.59         6.34 o                         
  -3   5   6        306.60        290.70        22.56 o                         
  -2   5   6       1980.64       1896.21        62.04 o                         
  -1   5   6          5.76          8.39         4.87 o                         
   0   5   6         87.59         80.01         9.35 o                         
   1   5   6         84.60         84.41         9.59 o                         
   2   5   6          2.51          2.18         5.77 o                         
   3   5   6        467.58        473.05        24.14 o                         
   4   5   6         16.11         25.38        14.32 o                         
   5   5   6        369.00        311.97        34.78 o                         
  -9   6   6          1.49         -8.75         8.75 o                         
  -8   6   6        122.67        131.67        17.80 o                         
  -7   6   6        389.71        384.24        30.61 o                         
  -6   6   6         32.63         39.21         9.95 o                         
  -5   6   6        605.45        621.16        48.57 o                         
  -4   6   6          8.24          2.98         6.66 o                         
  -3   6   6        751.34        831.37        35.15 o                         
  -2   6   6        936.57        946.14        32.53 o                         
  -1   6   6        106.91        110.51        10.53 o                         
   0   6   6       2158.56       2191.15        89.60 o                         
   1   6   6        310.96        356.04        20.24 o                         
   2   6   6        162.70        177.97        14.50 o                         
   3   6   6        209.99        206.68        16.70 o                         
   4   6   6        128.57         84.65        21.23 o                         
   5   6   6        327.11        231.02        37.64 o                         
  -9   7   6        106.52         98.24        17.78 o                         
  -8   7   6        521.72        488.33        38.58 o                         
  -7   7   6         71.45         72.29        13.83 o                         
  -6   7   6        205.88        220.68        23.17 o                         
  -5   7   6        805.18        849.46        56.17 o                         
  -4   7   6        144.25        149.69        18.55 o                         
  -3   7   6        689.73        675.11        53.31 o                         
  -2   7   6         10.82         11.47         7.56 o                         
  -1   7   6        754.49        775.15        35.81 o                         
   0   7   6        644.36        630.73        30.81 o                         
   1   7   6          3.27         -4.90         9.04 o                         
   2   7   6        326.05        293.80        36.94 o                         
   3   7   6        345.19        333.94        34.84 o                         
   4   7   6          1.05         18.10        18.37 o                         
  -8   8   6        142.17        103.02        18.78 o                         
  -6   8   6        781.75        812.80        56.09 o                         
  -5   8   6        208.92        226.30        24.29 o                         
  -4   8   6         18.47         12.04         9.22 o                         
  -3   8   6        222.25        210.42        23.44 o                         
  -2   8   6        118.31        128.97        18.78 o                         
  -1   8   6         40.53         46.26        10.75 o                         
   0   8   6         26.86         27.18         9.55 o                         
   1   8   6        124.70        143.35        14.65 o                         
   2   8   6         38.76         39.95        14.83 o                         
   3   8   6         61.91         63.73        22.05 o                         
  -6   9   6          6.33         -5.76        10.65 o                         
  -5   9   6        149.22        132.47        29.18 o                         
  -4   9   6         39.67         55.66        15.16 o                         
  -3   9   6        460.89        440.66        37.23 o                         
  -2   9   6        507.52        595.93        45.42 o                         
  -1   9   6         47.22         73.80        16.98 o                         
   0   9   6        553.66        579.38        44.73 o                         
   1   9   6         11.60          5.56        15.20 o                         
  -5  10   6         95.54         57.31        22.78 o                         
  -4  10   6          3.22         -8.32        12.71 o                         
  -3  10   6        189.07        185.49        26.13 o                         
  -1  10   6        284.94        264.93        31.88 o                         
   0  10   6        205.83        190.46        26.67 o                         
  -2 -12   7        245.87        254.28        20.27 o                         
  -1 -12   7          7.30         22.52        15.30 o                         
   0 -12   7        274.49        307.98        20.91 o                         
   1 -12   7        261.95        270.06        31.02 o                         
  -4 -11   7        225.97        281.98        29.94 o                         
  -3 -11   7         99.52        131.30        13.99 o                         
  -2 -11   7        674.02        750.19        41.48 o                         
  -1 -11   7         41.01         44.91        12.05 o                         
   0 -11   7         83.45        120.87        27.58 o                         
   1 -11   7         24.42         38.99         8.71 o                         
   2 -11   7         41.36         39.70        11.11 o                         
   3 -11   7        200.62        239.18        18.92 o                         
   4 -11   7        217.96        293.40        29.65 o                         
  -5 -10   7         36.24         32.86         9.28 o                         
  -4 -10   7          8.97          5.40        12.11 o                         
  -3 -10   7         53.40         63.26        10.41 o                         
  -2 -10   7        525.55        514.98        27.25 o                         
  -1 -10   7        142.79        143.32        13.28 o                         
   0 -10   7        130.11        124.17        12.43 o                         
   1 -10   7        498.69        541.12        49.90 o                         
   2 -10   7         54.32         60.77        10.01 o                         
   3 -10   7        162.52        163.91        15.21 o                         
   4 -10   7         40.71         49.06        11.42 o                         
   5 -10   7         85.42         99.79        13.59 o                         
  -6  -9   7         90.12         63.55        11.75 o                         
  -5  -9   7        236.08        202.47        21.41 o                         
  -4  -9   7        469.77        537.10        41.54 o                         
  -3  -9   7         12.82         11.77         6.82 o                         
  -2  -9   7        681.58        716.30        34.19 o                         
  -1  -9   7         73.81         90.16        10.27 o                         
   0  -9   7       1423.36       1436.15        61.33 o                         
   1  -9   7        966.80        986.04        44.35 o                         
   2  -9   7         21.96         21.15         8.17 o                         
   3  -9   7        904.53        964.44        44.53 o                         
   4  -9   7         69.33         57.96         9.75 o                         
   5  -9   7        547.84        487.29        28.61 o                         
   6  -9   7         86.01         67.96        27.18 o                         
  -7  -8   7        352.30        344.05        31.20 o                         
  -6  -8   7         34.51         43.91        12.67 o                         
  -5  -8   7       1050.63       1167.97        77.71 o                         
  -4  -8   7        591.80        576.89        30.59 o                         
  -3  -8   7        428.49        436.05        23.31 o                         
  -2  -8   7        459.60        464.41        24.19 o                         
  -1  -8   7          0.25          0.36         4.82 o                         
   0  -8   7       1057.49       1105.45        48.37 o                         
   1  -8   7        271.75        262.54        16.78 o                         
   2  -8   7        690.63        788.22        53.23 o                         
   3  -8   7        557.25        572.01        34.80 o                         
   4  -8   7         29.28         17.04        18.77 o                         
   5  -8   7         78.93         97.09        28.13 o                         
   6  -8   7         38.42         39.99        10.92 o                         
  -7  -7   7          3.65          4.34         7.02 o                         
  -6  -7   7        404.67        356.08        47.07 o                         
  -5  -7   7        228.33        225.81        16.36 o                         
  -4  -7   7         13.64         11.58        12.81 o                         
  -3  -7   7        605.27        601.18        29.12 o                         
  -2  -7   7         80.74         96.34         9.99 o                         
  -1  -7   7         39.76         37.94        11.30 o                         
   0  -7   7         89.31         71.04         8.41 o                         
   1  -7   7         21.87         22.51         6.31 o                         
   2  -7   7        183.14        207.73        14.83 o                         
   3  -7   7        657.10        589.30        58.96 o                         
   4  -7   7          1.44         -4.09         5.85 o                         
   5  -7   7        438.14        468.62        30.21 o                         
   6  -7   7        268.79        316.82        41.48 o                         
  -8  -6   7         94.37         80.91        15.45 o                         
  -7  -6   7         54.01         57.58        11.69 o                         
  -6  -6   7         16.52         19.50         6.74 o                         
  -5  -6   7         87.93         74.24         9.76 o                         
  -4  -6   7          3.29          2.55         4.67 o                         
  -3  -6   7        708.76        707.95        32.76 o                         
  -2  -6   7       1723.66       1670.90        69.20 o                         
  -1  -6   7        112.81        103.93        14.69 o                         
   0  -6   7       1152.04       1187.55        50.85 o                         
   1  -6   7        305.63        343.33        19.04 o                         
   2  -6   7         31.65         45.76         8.14 o                         
   3  -6   7        364.81        334.27        19.81 o                         
   4  -6   7         73.33         86.07        10.66 o                         
   5  -6   7       1139.16       1205.57        79.12 o                         
   6  -6   7        178.73        189.55        16.91 o                         
  -8  -5   7       1144.98       1260.20        72.76 o                         
  -7  -5   7        176.44        191.57        13.20 o                         
  -6  -5   7        301.72        281.82        27.45 o                         
  -5  -5   7        968.15        926.16        41.33 o                         
  -4  -5   7          4.53          7.02         5.28 o                         
  -3  -5   7       1323.42       1262.53        53.48 o                         
  -2  -5   7        163.39        179.40        12.31 o                         
  -1  -5   7       1841.78       1803.79        73.99 o                         
   0  -5   7       4412.57       4444.49       175.11 o                         
   1  -5   7         33.35         30.57         6.42 o                         
   2  -5   7       1919.08       1742.40        76.65 o                         
   3  -5   7        760.52        765.07        36.17 o                         
   4  -5   7        284.72        303.18        19.34 o                         
   5  -5   7        429.68        438.23        24.56 o                         
   6  -5   7          4.17          2.85        12.52 o                         
   7  -5   7        768.13        592.50        56.42 o                         
  -9  -4   7         30.44         35.41        12.71 o                         
  -8  -4   7        681.15        731.09        33.07 o                         
  -7  -4   7          1.13          6.36         4.61 o                         
  -6  -4   7       2445.56       2807.10       157.33 o                         
  -5  -4   7       1049.94       1021.09        44.38 o                         
  -4  -4   7         27.63         31.64         6.00 o                         
  -3  -4   7       1921.00       1841.83        75.28 o                         
  -2  -4   7         18.99         31.88         5.70 o                         
  -1  -4   7       1135.21       1151.99        48.90 o                         
   0  -4   7         77.20        100.63        12.43 o                         
   1  -4   7        213.75        190.80        15.22 o                         
   2  -4   7        840.22        839.45        38.32 o                         
   3  -4   7        924.96        943.56        42.69 o                         
   4  -4   7         28.97         31.88        12.19 o                         
   5  -4   7        309.54        327.86        19.81 o                         
   6  -4   7          2.27          4.39         8.08 o                         
   7  -4   7         10.61         21.97        17.47 o                         
  -9  -3   7         91.32         76.64        15.82 o                         
  -8  -3   7         33.67         36.97         6.25 o                         
  -7  -3   7          0.53         -1.87         8.62 o                         
  -6  -3   7        480.29        517.59        24.57 o                         
  -5  -3   7          7.44         11.52         4.70 o                         
  -4  -3   7        399.79        416.44        41.47 o                         
  -3  -3   7        476.07        463.21        22.43 o                         
  -2  -3   7        800.01        802.53        58.84 o                         
  -1  -3   7        142.78        132.12        14.41 o                         
   0  -3   7         33.54         47.55         7.03 o                         
   1  -3   7         22.29         20.68         5.70 o                         
   2  -3   7         13.33         17.16         5.35 o                         
   3  -3   7        297.82        307.32        17.94 o                         
   4  -3   7         16.57         21.66         6.74 o                         
   5  -3   7       1314.58       1182.10        51.70 o                         
   6  -3   7         78.13         77.89        19.84 o                         
   7  -3   7        174.21        148.79        29.14 o                         
  -9  -2   7        164.71        155.11        25.45 o                         
  -8  -2   7        511.85        571.81        26.79 o                         
  -7  -2   7        186.71        214.34        19.16 o                         
  -6  -2   7        189.94        206.03        12.33 o                         
  -5  -2   7       1428.07       1538.75        90.24 o                         
  -4  -2   7        644.21        689.30        44.18 o                         
  -3  -2   7       2993.28       2940.54       117.83 o                         
  -2  -2   7        369.56        335.96        17.39 o                         
  -1  -2   7       3228.81       3212.52       127.47 o                         
   0  -2   7       2992.81       2844.54       158.46 o                         
   1  -2   7        724.27        716.26        36.83 o                         
   2  -2   7       1179.20       1207.92        59.32 o                         
   3  -2   7        176.25        161.67        14.40 o                         
   4  -2   7        883.34        801.21        47.22 o                         
   5  -2   7        438.65        444.52        25.99 o                         
   6  -2   7          4.46         30.65        16.51 o                         
   7  -2   7        568.71        472.82        47.85 o                         
 -10  -1   7          3.77         -7.56         9.71 o                         
  -9  -1   7        325.16        360.40        19.28 o                         
  -8  -1   7        527.27        544.80        25.80 o                         
  -7  -1   7        154.43        151.28        13.32 o                         
  -6  -1   7        471.89        509.94        24.20 o                         
  -5  -1   7        153.28        182.02        11.04 o                         
  -4  -1   7        290.45        295.69        16.77 o                         
  -3  -1   7        896.12        956.08        58.70 o                         
  -2  -1   7        992.53       1020.42        43.25 o                         
  -1  -1   7       2956.48       2761.24       164.78 o                         
   0  -1   7        517.64        490.27        31.24 o                         
   1  -1   7       1144.40       1035.11        44.52 o                         
   2  -1   7        637.68        607.29        28.24 o                         
   3  -1   7         85.63         85.36        14.64 o                         
   4  -1   7        401.42        412.19        23.23 o                         
   5  -1   7         24.40         27.60        14.18 o                         
   7  -1   7        268.77        246.87        43.17 o                         
 -10   0   7         10.31         20.86        19.25 o                         
  -9   0   7        457.78        469.96        23.48 o                         
  -8   0   7         19.75         15.36         5.28 o                         
  -7   0   7        905.45        968.07        41.38 o                         
  -6   0   7       1407.15       1365.95        56.35 o                         
  -5   0   7         21.09         28.40         4.74 o                         
  -4   0   7        259.91        267.43        13.93 o                         
  -3   0   7        224.06        234.77        12.91 o                         
  -2   0   7        263.54        308.59        15.75 o                         
  -1   0   7        593.55        650.53        63.37 o                         
   0   0   7         30.93         42.66         6.89 o                         
   1   0   7       1454.80       1459.56        60.34 o                         
   2   0   7       1131.90       1289.41        87.96 o                         
   3   0   7         43.09         50.91         6.04 o                         
   4   0   7         36.15         24.67         8.08 o                         
   5   0   7        295.72        277.15        32.12 o                         
   6   0   7          2.37          0.69        23.70 o                         
 -10   1   7          0.44         -6.49         6.49 o                         
  -9   1   7        226.30        231.93        15.62 o                         
  -8   1   7          3.20          5.96         4.36 o                         
  -7   1   7        420.12        415.86        20.38 o                         
  -6   1   7        239.41        252.54        13.95 o                         
  -5   1   7        107.17        106.38        10.59 o                         
  -4   1   7       1477.35       1434.68        92.89 o                         
  -3   1   7       1308.62       1257.97        69.69 o                         
  -2   1   7        111.08         95.71        14.12 o                         
  -1   1   7        785.14        808.28        44.46 o                         
   0   1   7        142.90        149.65        11.44 o                         
   1   1   7        378.82        421.73        20.84 o                         
   2   1   7        881.90        961.80        57.60 o                         
   3   1   7        250.69        255.65        14.85 o                         
   4   1   7       1168.10       1190.72        51.01 o                         
   5   1   7        416.84        413.46        40.72 o                         
   6   1   7         19.34         27.99        19.33 o                         
 -10   2   7         39.42         38.99         7.93 o                         
  -9   2   7        466.22        460.22        25.84 o                         
  -8   2   7        621.54        628.55        28.94 o                         
  -7   2   7        169.54        176.78        11.37 o                         
  -6   2   7        427.30        434.55        20.93 o                         
  -5   2   7          0.82          3.27         3.44 o                         
  -4   2   7       1944.98       1962.08        78.73 o                         
  -3   2   7       1012.99       1010.56       101.26 o                         
  -2   2   7       1438.42       1259.70       106.77 o                         
  -1   2   7       4769.63       4813.24       268.51 o                         
   0   2   7         90.86         84.23         8.42 o                         
   1   2   7       1362.83       1377.16        57.73 o                         
   2   2   7        116.63         94.51         8.92 o                         
   3   2   7        777.18        720.56        33.21 o                         
   4   2   7        609.80        626.43        49.53 o                         
   5   2   7        123.51        120.21        23.11 o                         
   6   2   7        261.61        254.10        34.23 o                         
 -10   3   7        160.61        178.73        14.61 o                         
  -9   3   7        576.92        572.80        31.05 o                         
  -8   3   7         39.32         36.56         7.05 o                         
  -7   3   7       1138.54       1179.41        49.75 o                         
  -6   3   7        537.12        559.40        25.77 o                         
  -5   3   7        126.04        136.78         9.72 o                         
  -4   3   7         19.67         27.40         5.10 o                         
  -3   3   7          0.80         -0.18         3.50 o                         
  -2   3   7        370.77        351.60        29.57 o                         
  -1   3   7        433.85        405.50        64.23 o                         
   0   3   7          0.89          4.97         4.30 o                         
   1   3   7        493.77        462.62        60.60 o                         
   2   3   7        171.27        139.37        11.45 o                         
   3   3   7          3.88         11.93         5.35 o                         
   4   3   7         36.91         30.98        15.61 o                         
   5   3   7         32.95         33.90        22.93 o                         
 -10   4   7         95.14         74.72        15.24 o                         
  -9   4   7         94.59         83.68        12.12 o                         
  -8   4   7        137.81        134.62        16.35 o                         
  -7   4   7        813.83        822.09        37.67 o                         
  -6   4   7        206.72        198.32        18.53 o                         
  -5   4   7       1117.81       1085.95        45.55 o                         
  -4   4   7        133.06        126.23         9.07 o                         
  -3   4   7        139.86        136.74        10.10 o                         
  -2   4   7         39.28         41.96         6.44 o                         
  -1   4   7         19.09         22.41         5.92 o                         
   0   4   7        289.17        267.86        40.91 o                         
   1   4   7        674.52        669.38        37.94 o                         
   2   4   7        144.60        149.40        12.64 o                         
   3   4   7         87.66         79.58         9.43 o                         
   4   4   7        220.99        207.82        29.91 o                         
   5   4   7          0.83          3.86        17.55 o                         
 -10   5   7         14.95         25.77        13.20 o                         
  -9   5   7         71.42         74.36        14.53 o                         
  -8   5   7          2.23          5.52         8.13 o                         
  -7   5   7        104.38        108.93         8.56 o                         
  -6   5   7        148.59        148.64         9.55 o                         
  -5   5   7        371.45        381.17        15.40 o                         
  -4   5   7       1365.02       1396.53        46.49 o                         
  -3   5   7          0.05         -3.88         3.88 o                         
  -2   5   7        111.50        113.64        10.75 o                         
  -1   5   7        211.61        222.33        36.49 o                         
   0   5   7         82.11        101.68        29.29 o                         
   1   5   7        628.53        625.76        30.77 o                         
   2   5   7          0.32         -1.28         8.80 o                         
   3   5   7        667.78        688.39        53.55 o                         
   4   5   7        498.94        487.02        44.81 o                         
  -9   6   7        296.74        305.15        28.67 o                         
  -8   6   7         16.85         22.56        10.20 o                         
  -7   6   7        427.87        458.41        35.29 o                         
  -6   6   7         20.72         13.44         8.95 o                         
  -5   6   7        574.58        586.86        41.81 o                         
  -4   6   7       1103.56       1154.63        72.35 o                         
  -3   6   7        242.35        238.63        11.29 o                         
  -2   6   7       2111.45       2056.84        84.18 o                         
  -1   6   7        309.57        369.06        29.59 o                         
   0   6   7        195.36        209.58        15.83 o                         
   1   6   7        230.97        219.54        16.55 o                         
   2   6   7        231.54        231.60        17.83 o                         
   3   6   7        379.48        403.94        39.03 o                         
   4   6   7          1.36         26.07        19.84 o                         
  -8   7   7        244.18        257.29        27.44 o                         
  -7   7   7        614.08        615.91        45.44 o                         
  -6   7   7          1.66         -1.43         9.07 o                         
  -5   7   7        369.29        385.04        31.92 o                         
  -4   7   7         30.94         32.12        11.14 o                         
  -3   7   7        424.85        438.51        34.84 o                         
  -2   7   7        265.71        222.58        15.06 o                         
  -1   7   7          0.34          4.03         9.82 o                         
   0   7   7        111.19         98.43        12.11 o                         
   1   7   7        353.57        359.12        35.54 o                         
   2   7   7         61.40         64.48        12.75 o                         
   3   7   7          6.57         11.01        19.66 o                         
  -7   8   7         66.37         65.69        16.16 o                         
  -5   8   7        212.46        207.15        24.68 o                         
  -4   8   7        205.59        238.06        25.85 o                         
  -3   8   7         20.88         27.83        12.59 o                         
  -2   8   7          8.70         -2.29        10.22 o                         
  -1   8   7         69.85         72.41        15.53 o                         
   0   8   7        145.09        117.20        17.84 o                         
   1   8   7        136.99        115.88        20.64 o                         
   2   8   7          7.57         -8.68        19.57 o                         
  -6   9   7          7.63        -13.49        13.49 o                         
  -5   9   7        300.57        383.67        35.86 o                         
  -4   9   7        467.99        486.35        43.69 o                         
  -3   9   7         49.80         36.66        14.08 o                         
  -2   9   7        546.86        560.54        45.24 o                         
  -1   9   7          8.35         32.28        14.57 o                         
   0   9   7        181.89        168.25        24.97 o                         
   1   9   7         25.92         52.57        23.25 o                         
  -3  10   7        351.31        314.16        36.17 o                         
  -2  10   7        148.85        177.60        27.26 o                         
  -1  10   7         56.24         58.23        20.21 o                         
  -1 -12   8        159.45        164.34        20.92 o                         
   0 -12   8         17.76          9.50        13.08 o                         
  -4 -11   8        367.62        357.19        23.15 o                         
  -3 -11   8         64.03         79.87        11.98 o                         
  -2 -11   8         14.56         23.45         9.05 o                         
  -1 -11   8         13.75          8.14        10.13 o                         
   0 -11   8          3.36         14.22         8.33 o                         
   1 -11   8        150.26        171.12        15.91 o                         
   2 -11   8        232.02        286.34        20.73 o                         
   3 -11   8          3.35         15.33         9.20 o                         
  -5 -10   8          0.80          7.60         7.96 o                         
  -4 -10   8        432.50        430.99        39.25 o                         
  -3 -10   8        352.97        341.19        21.83 o                         
  -2 -10   8        199.77        200.45        16.19 o                         
  -1 -10   8        840.45        868.93        40.98 o                         
   0 -10   8         41.56         52.41        11.76 o                         
   1 -10   8        351.73        363.28        22.15 o                         
   2 -10   8        210.00        240.91        19.58 o                         
   3 -10   8        399.15        426.44        25.62 o                         
   4 -10   8        352.69        360.89        29.54 o                         
   5 -10   8          6.73         -3.96        10.40 o                         
  -6  -9   8        367.98        303.70        27.56 o                         
  -5  -9   8        156.30        171.09        23.13 o                         
  -4  -9   8        731.42        737.61        36.42 o                         
  -3  -9   8          0.36          4.56         6.49 o                         
  -2  -9   8       1435.16       1380.26        60.06 o                         
  -1  -9   8        829.79        860.38        66.08 o                         
   0  -9   8        283.52        272.29        18.02 o                         
   1  -9   8        746.02        721.02        35.17 o                         
   2  -9   8          6.19          8.30         7.00 o                         
   3  -9   8        476.40        519.04        38.95 o                         
   4  -9   8         79.31         84.08        12.64 o                         
   5  -9   8        289.21        272.47        58.51 o                         
  -7  -8   8        235.05        141.46        18.68 o                         
  -6  -8   8         84.27         34.08        15.06 o                         
  -5  -8   8         76.37         83.83        11.30 o                         
  -4  -8   8         33.56         32.48         7.92 o                         
  -3  -8   8          6.18         13.68         6.71 o                         
  -2  -8   8        189.33        206.43        15.12 o                         
  -1  -8   8         94.59         99.27        28.06 o                         
   0  -8   8         91.10         84.75        10.10 o                         
   1  -8   8        613.67        636.11        31.67 o                         
   2  -8   8         99.98        122.26        13.17 o                         
   3  -8   8         33.73         32.62         8.37 o                         
   4  -8   8         41.00         44.19         9.53 o                         
   5  -8   8         65.66         59.12        11.41 o                         
   6  -8   8        102.59        115.43        26.45 o                         
  -7  -7   8        227.78        199.52        15.41 o                         
  -6  -7   8         19.36          2.96        11.40 o                         
  -5  -7   8        410.36        332.10        28.48 o                         
  -4  -7   8        227.35        211.03        15.80 o                         
  -3  -7   8         15.05         24.20         7.23 o                         
  -2  -7   8         25.64         24.51         6.70 o                         
  -1  -7   8         67.96         73.84         9.35 o                         
   0  -7   8        234.04        254.18        32.88 o                         
   1  -7   8        938.45        920.12        42.26 o                         
   2  -7   8         73.06         80.46        10.58 o                         
   3  -7   8        917.20        625.80        49.61 o                         
   4  -7   8        731.82        705.36        35.85 o                         
   5  -7   8          1.82         10.07         8.18 o                         
   6  -7   8        330.03        346.38        24.32 o                         
  -8  -6   8          2.53         -3.94         9.44 o                         
  -7  -6   8         59.66         63.73        12.81 o                         
  -6  -6   8         13.29         15.05         7.05 o                         
  -5  -6   8        893.16        815.08        38.16 o                         
  -4  -6   8       1274.95       1206.55        52.62 o                         
  -3  -6   8        262.09        265.63        16.56 o                         
  -2  -6   8       1471.75       1529.39        64.48 o                         
  -1  -6   8        504.45        554.27        27.35 o                         
   0  -6   8        500.42        510.73        35.99 o                         
   1  -6   8        507.91        521.38        32.57 o                         
   2  -6   8        460.96        390.63        36.14 o                         
   3  -6   8       1891.90       1805.51        77.02 o                         
   4  -6   8         73.01         98.44        11.84 o                         
   5  -6   8        652.34        683.35        35.26 o                         
   6  -6   8        218.21        203.86        19.32 o                         
  -8  -5   8        394.02        415.91        43.47 o                         
  -7  -5   8        687.05        727.66        57.68 o                         
  -6  -5   8         14.96         14.59         9.45 o                         
  -5  -5   8        785.86        737.13        43.09 o                         
  -4  -5   8         80.96         80.43        11.37 o                         
  -3  -5   8       2035.15       1870.75        77.25 o                         
  -2  -5   8       2205.84       2295.58        93.48 o                         
  -1  -5   8          6.20          2.51         4.65 o                         
   0  -5   8       1108.77       1149.94        50.34 o                         
   1  -5   8        571.48        542.15        27.43 o                         
   2  -5   8        179.35        173.04        14.50 o                         
   3  -5   8        189.73        214.16        22.64 o                         
   4  -5   8          3.08          6.72         7.33 o                         
   5  -5   8        503.52        552.63        29.83 o                         
   6  -5   8        180.68        170.53        28.91 o                         
  -9  -4   8          7.13         18.82        11.93 o                         
  -8  -4   8        688.93        761.97        54.64 o                         
  -7  -4   8        415.44        475.31        32.14 o                         
  -6  -4   8          7.98          4.61         4.94 o                         
  -5  -4   8        537.70        510.73        25.47 o                         
  -4  -4   8         35.72         47.64         7.33 o                         
  -3  -4   8         58.90         60.74         8.37 o                         
  -2  -4   8         79.53         89.32         9.81 o                         
  -1  -4   8          6.64         16.94         6.08 o                         
   0  -4   8        261.31        272.63        36.37 o                         
   1  -4   8       2072.62       1983.79       160.76 o                         
   2  -4   8         33.44         54.81         8.83 o                         
   3  -4   8        724.28        728.32        34.95 o                         
   4  -4   8        151.96        154.55        14.08 o                         
   5  -4   8         90.32         99.95        15.23 o                         
   6  -4   8        341.47        313.73        38.23 o                         
  -9  -3   8          7.27          5.85         6.17 o                         
  -8  -3   8        244.46        263.30        15.71 o                         
  -7  -3   8         61.83         65.01         7.94 o                         
  -6  -3   8         93.71        109.06         9.97 o                         
  -5  -3   8       1097.09       1155.59       119.82 o                         
  -4  -3   8        420.46        404.59        20.87 o                         
  -3  -3   8        766.67        760.88        34.44 o                         
  -2  -3   8        178.10        204.45        13.28 o                         
  -1  -3   8        451.49        426.97        24.33 o                         
   0  -3   8        231.40        241.16        15.34 o                         
   1  -3   8        109.00        121.75        11.73 o                         
   2  -3   8        109.61        115.08        11.43 o                         
   3  -3   8       1741.13       1665.23        96.25 o                         
   4  -3   8          0.00          2.59         6.60 o                         
   5  -3   8        262.68        243.46        18.99 o                         
  -9  -2   8        140.41        168.12        20.23 o                         
  -8  -2   8        165.14        177.16        12.47 o                         
  -7  -2   8        598.84        615.42        28.79 o                         
  -6  -2   8        365.14        380.60        19.54 o                         
  -5  -2   8       1482.21       1541.64        96.16 o                         
  -4  -2   8        362.18        366.34        18.92 o                         
  -3  -2   8       2091.65       2115.76        85.66 o                         
  -2  -2   8       2241.06       2163.90       142.26 o                         
  -1  -2   8        584.93        548.51        26.47 o                         
   0  -2   8       1223.83       1184.31        51.17 o                         
   1  -2   8        444.95        353.49        27.01 o                         
   2  -2   8        974.18        948.15        69.91 o                         
   3  -2   8        545.05        561.91        44.11 o                         
   4  -2   8         50.90         59.23         7.80 o                         
   5  -2   8        754.77        741.30        60.79 o                         
   6  -2   8          3.67         15.32        17.02 o                         
 -10  -1   8        224.02        231.63        24.89 o                         
  -9  -1   8        184.81        171.20        13.09 o                         
  -8  -1   8        239.40        248.34        15.12 o                         
  -7  -1   8         91.57        101.83         9.48 o                         
  -6  -1   8        525.49        493.75        23.68 o                         
  -5  -1   8        449.06        495.61        23.47 o                         
  -4  -1   8       1239.97       1268.19        52.81 o                         
  -3  -1   8       2394.29       2462.16        98.53 o                         
  -2  -1   8        175.59        176.43        11.77 o                         
  -1  -1   8        743.49        680.60        31.21 o                         
   0  -1   8        633.58        636.22        29.68 o                         
   1  -1   8         11.39         20.37        10.71 o                         
   2  -1   8        321.38        333.53        18.53 o                         
   3  -1   8         35.82         41.18         8.10 o                         
   4  -1   8        187.54        169.15        11.51 o                         
   5  -1   8        552.94        536.06        48.06 o                         
   6  -1   8        111.50        130.18        27.87 o                         
 -10   0   8          3.54          3.62        10.01 o                         
  -9   0   8        625.66        653.59        40.26 o                         
  -8   0   8        407.27        400.22        20.73 o                         
  -7   0   8         36.18         42.09         6.67 o                         
  -6   0   8         12.89         22.12         5.00 o                         
  -5   0   8        152.37        157.22        10.58 o                         
  -4   0   8          1.29          9.33         6.54 o                         
  -3   0   8        322.91        339.64        24.46 o                         
  -2   0   8         21.48         14.34         6.09 o                         
  -1   0   8       1193.97       1108.95        47.34 o                         
   0   0   8       1380.95       1565.06       113.42 o                         
   1   0   8        393.79        414.42        22.13 o                         
   2   0   8        314.53        364.48        19.10 o                         
   3   0   8        854.43        958.02        55.01 o                         
   4   0   8         56.62         59.77        10.02 o                         
   5   0   8        249.08        216.69        31.26 o                         
   6   0   8          3.78         -8.44        18.94 o                         
 -10   1   8         28.69         37.31        10.65 o                         
  -9   1   8         14.77         23.77         6.59 o                         
  -8   1   8        418.98        379.17        21.06 o                         
  -7   1   8          1.42         -1.90         4.09 o                         
  -6   1   8       1359.82       1355.94        56.49 o                         
  -5   1   8       1548.40       1504.86       104.86 o                         
  -4   1   8          2.95         -0.56         3.74 o                         
  -3   1   8       1111.91       1187.38        68.98 o                         
  -2   1   8        230.30        213.31        21.21 o                         
  -1   1   8       1014.31       1059.86        53.08 o                         
   0   1   8        741.41        845.27        83.77 o                         
   1   1   8        982.50       1046.41        68.41 o                         
   2   1   8        860.44       1009.54        65.75 o                         
   3   1   8        311.38        337.58        18.71 o                         
   4   1   8         38.15         45.26         9.75 o                         
   5   1   8        237.27        195.44        35.21 o                         
 -10   2   8        185.28        174.71        14.17 o                         
  -9   2   8        300.50        311.27        18.10 o                         
  -8   2   8        177.88        172.39        12.60 o                         
  -7   2   8          1.78          0.06         6.72 o                         
  -6   2   8        894.86        897.46        39.12 o                         
  -5   2   8        708.86        692.38        37.31 o                         
  -4   2   8       1047.89        992.60       121.00 o                         
  -3   2   8       3387.69       3204.92       208.58 o                         
  -2   2   8         25.40         15.79         6.15 o                         
  -1   2   8        669.92        724.08        33.06 o                         
   0   2   8        455.77        444.59        22.62 o                         
   1   2   8        703.67        737.51        34.00 o                         
   2   2   8        989.05       1005.65        44.64 o                         
   3   2   8        130.19         95.56         9.82 o                         
   4   2   8        272.87        277.95        34.65 o                         
 -10   3   8         12.72         13.19        10.93 o                         
  -9   3   8        636.13        671.06        32.51 o                         
  -8   3   8         97.79        108.13         9.89 o                         
  -7   3   8        380.86        389.59        20.02 o                         
  -6   3   8         21.55         20.63         5.13 o                         
  -5   3   8        201.93        175.81        11.65 o                         
  -4   3   8         81.45         83.70         8.53 o                         
  -3   3   8        201.45        190.68        34.29 o                         
  -2   3   8         73.43         64.14        10.56 o                         
  -1   3   8        296.00        276.98        31.41 o                         
   0   3   8          4.09         10.31         7.22 o                         
   1   3   8         32.72         42.48         7.32 o                         
   2   3   8         23.81         20.82         6.81 o                         
   3   3   8         54.05         51.56         8.18 o                         
   4   3   8        156.20        124.13        25.52 o                         
   5   3   8         43.31         51.00        22.93 o                         
 -10   4   8         35.06         10.65        12.06 o                         
  -9   4   8        167.31        160.78        13.42 o                         
  -8   4   8        216.67        217.07        13.87 o                         
  -7   4   8        196.85        223.21        13.61 o                         
  -6   4   8        195.74        185.65        12.01 o                         
  -5   4   8         10.34          9.70         4.97 o                         
  -4   4   8         17.46         23.18         7.19 o                         
  -3   4   8         64.93         65.86         7.89 o                         
  -2   4   8          2.46          0.34         5.04 o                         
  -1   4   8       1454.33       1098.48        67.12 o                         
   0   4   8        606.01        535.77        53.33 o                         
   1   4   8        190.07        154.06        13.34 o                         
   2   4   8        561.97        578.94        29.49 o                         
   3   4   8          7.37        -11.97        14.14 o                         
  -9   5   8        255.39        237.02        25.11 o                         
  -8   5   8        179.56        179.87        21.78 o                         
  -7   5   8        393.30        405.80        20.37 o                         
  -6   5   8       1472.48       1524.34        92.60 o                         
  -5   5   8         32.76         33.49         5.75 o                         
  -4   5   8        867.69        854.56        37.80 o                         
  -3   5   8        216.76        212.38        23.92 o                         
  -2   5   8        648.09        617.43       102.68 o                         
  -1   5   8        553.88        392.70        30.77 o                         
   0   5   8         53.18         47.61        13.23 o                         
   1   5   8       1112.60       1087.95        89.99 o                         
   2   5   8        462.11        446.73        25.66 o                         
   3   5   8          0.95        -15.90        15.90 o                         
   4   5   8        195.21        155.58        30.89 o                         
  -9   6   8        196.39        153.94        32.06 o                         
  -8   6   8          8.26         -4.17        10.09 o                         
  -7   6   8        579.63        616.57        45.20 o                         
  -6   6   8        176.24        164.75        21.95 o                         
  -5   6   8        391.74        380.81        32.08 o                         
  -4   6   8        646.57        644.55        29.58 o                         
  -3   6   8        328.07        333.74        18.87 o                         
  -2   6   8         92.46         96.15        18.09 o                         
  -1   6   8        152.81        176.25        42.38 o                         
   0   6   8        203.73        193.10        16.40 o                         
   1   6   8        214.37        198.30        22.95 o                         
   2   6   8          2.41          4.00         9.81 o                         
  -7   7   8         44.14         44.09        13.20 o                         
  -6   7   8         14.42         11.34        10.54 o                         
  -5   7   8        204.04        216.83        24.17 o                         
  -4   7   8        104.54        115.49        18.76 o                         
  -3   7   8          2.55         -5.11         9.03 o                         
  -2   7   8          6.26         -2.91         7.23 o                         
  -1   7   8        371.52        344.67        35.95 o                         
   0   7   8        148.87        168.29        16.35 o                         
   1   7   8          5.03         -4.31        19.25 o                         
   2   7   8          3.69          6.48        19.53 o                         
  -6   8   8        220.96        182.20        24.76 o                         
  -5   8   8          1.81         -3.74        11.10 o                         
  -4   8   8        223.30        201.63        26.97 o                         
  -3   8   8          9.34         -3.27        11.44 o                         
  -2   8   8        389.65        350.85        33.63 o                         
  -1   8   8        293.48        228.09        27.24 o                         
   0   8   8         38.39         35.33        15.10 o                         
   1   8   8        468.88        512.97        44.79 o                         
  -4   9   8        227.07        212.67        29.67 o                         
  -3   9   8         15.72          1.78        14.10 o                         
  -2   9   8        207.46        168.16        24.83 o                         
  -1 -12   9        206.77        200.84        24.52 o                         
   0 -12   9        207.51        217.80        27.63 o                         
  -3 -11   9        141.13        139.05        24.03 o                         
  -2 -11   9         43.95         33.01        11.88 o                         
  -1 -11   9        326.80        326.00        22.22 o                         
   0 -11   9        299.14        331.07        23.16 o                         
   1 -11   9         12.10         30.08        10.00 o                         
   2 -11   9        394.33        392.27        37.15 o                         
   3 -11   9        441.85        523.76        45.61 o                         
  -5 -10   9        112.21         41.17        18.33 o                         
  -4 -10   9        311.66        246.99        40.64 o                         
  -3 -10   9        452.25        443.18        26.19 o                         
  -2 -10   9          1.55         -4.59         7.02 o                         
  -1 -10   9        387.88        419.84        30.62 o                         
   0 -10   9         59.31         65.31        10.86 o                         
   1 -10   9        716.40        787.70        39.15 o                         
   2 -10   9        122.72        118.84        21.39 o                         
   3 -10   9          0.53          6.31         9.31 o                         
   4 -10   9         24.86         10.58        18.81 o                         
  -6  -9   9        367.75        300.12        32.30 o                         
  -5  -9   9         15.05         26.62        10.71 o                         
  -4  -9   9        763.53        732.38        36.77 o                         
  -3  -9   9        679.54        652.95        33.45 o                         
  -2  -9   9        168.64        179.75        15.87 o                         
  -1  -9   9        350.37        340.82        21.22 o                         
   0  -9   9         10.50         13.27         7.60 o                         
   1  -9   9        338.66        376.95        23.24 o                         
   2  -9   9        156.82        177.84        16.64 o                         
   3  -9   9        356.94        377.00        24.43 o                         
   4  -9   9         76.25         42.45        24.64 o                         
   5  -9   9         62.62         57.00        13.91 o                         
  -7  -8   9         63.40         34.82        14.75 o                         
  -6  -8   9         13.22         24.62        14.34 o                         
  -5  -8   9         35.47         43.74         9.74 o                         
  -4  -8   9         20.92         18.12        11.05 o                         
  -3  -8   9         88.83         78.10        10.89 o                         
  -2  -8   9         38.64         46.30         8.98 o                         
  -1  -8   9        717.77        695.87        48.32 o                         
   0  -8   9        100.88        116.48        12.98 o                         
   1  -8   9          6.85          6.78         9.05 o                         
   2  -8   9        200.11        192.49        16.92 o                         
   3  -8   9         16.26         21.74         8.70 o                         
   4  -8   9        449.57        397.37        27.86 o                         
   5  -8   9          8.50         16.38        11.06 o                         
  -7  -7   9        162.45        172.94        22.45 o                         
  -6  -7   9        452.97        434.84        25.25 o                         
  -5  -7   9         51.23         67.98        10.42 o                         
  -4  -7   9        148.93        144.32        13.60 o                         
  -3  -7   9         87.85         92.17        11.46 o                         
  -2  -7   9        177.45        182.23        14.77 o                         
  -1  -7   9       1574.74       1550.26        83.48 o                         
   0  -7   9         21.10         22.77         7.66 o                         
   1  -7   9       1999.04       2060.41        86.89 o                         
   2  -7   9        543.91        479.52        28.77 o                         
   3  -7   9         34.51         25.54        22.37 o                         
   4  -7   9        259.75        239.78        19.34 o                         
   5  -7   9          0.23         -9.05         9.58 o                         
   6  -7   9        257.31        223.27        32.90 o                         
  -8  -6   9          0.53         -3.47         9.44 o                         
  -7  -6   9        876.73        957.12        60.24 o                         
  -6  -6   9        565.51        510.85        27.31 o                         
  -5  -6   9        317.28        275.05        23.55 o                         
  -4  -6   9       1582.38       1498.13        64.55 o                         
  -3  -6   9        191.99        199.59        14.57 o                         
  -2  -6   9        831.25        857.71        39.62 o                         
  -1  -6   9         96.70        126.42        12.76 o                         
   0  -6   9        350.44        362.23        21.52 o                         
   1  -6   9       1421.16       1380.19        60.59 o                         
   2  -6   9        106.47        126.48        16.58 o                         
   3  -6   9        687.22        710.26        36.34 o                         
   4  -6   9        285.62        257.91        27.54 o                         
   5  -6   9          0.00          5.45         9.31 o                         
   6  -6   9         20.70          0.16        19.10 o                         
  -8  -5   9          6.07          4.88         9.68 o                         
  -7  -5   9        368.35        355.62        29.53 o                         
  -6  -5   9         13.46          3.25         7.68 o                         
  -5  -5   9        977.25        896.17        49.97 o                         
  -4  -5   9        571.23        544.25        27.67 o                         
  -3  -5   9        125.06        149.48        13.68 o                         
  -2  -5   9        724.85        736.03        41.36 o                         
  -1  -5   9       1094.04       1151.27        50.80 o                         
   0  -5   9        181.44        188.48        21.83 o                         
   1  -5   9        237.15        217.20        16.01 o                         
   2  -5   9          4.81          2.56         6.68 o                         
   3  -5   9        444.91        447.94        25.36 o                         
   4  -5   9        453.38        478.23        26.96 o                         
   5  -5   9          0.53         -2.55        16.36 o                         
   6  -5   9        130.40        143.91        28.36 o                         
  -8  -4   9          0.50         -3.00         7.49 o                         
  -7  -4   9        102.03        107.95        11.48 o                         
  -6  -4   9        111.69        123.85        11.65 o                         
  -5  -4   9         46.64         52.41         9.00 o                         
  -4  -4   9         22.64         15.38         6.01 o                         
  -3  -4   9          2.42          5.52         5.33 o                         
  -2  -4   9         28.45         34.78         7.46 o                         
  -1  -4   9       1987.91       1948.66        87.97 o                         
   0  -4   9        220.53        205.45        15.15 o                         
   1  -4   9        918.05        884.16        41.29 o                         
   2  -4   9        172.10        187.13        15.98 o                         
   3  -4   9        162.40        156.19        14.67 o                         
   4  -4   9        328.66        351.77        21.94 o                         
   5  -4   9         29.77         37.38        10.30 o                         
   6  -4   9        392.82        375.01        42.54 o                         
  -9  -3   9        259.65        244.81        16.45 o                         
  -8  -3   9         38.24         40.13         7.23 o                         
  -7  -3   9       1088.57       1127.48        49.86 o                         
  -6  -3   9        364.69        389.12        31.68 o                         
  -5  -3   9        557.55        617.64        37.23 o                         
  -4  -3   9       1149.35       1118.76        48.59 o                         
  -3  -3   9        710.24        665.44        32.50 o                         
  -2  -3   9       1523.37       1524.78        64.38 o                         
  -1  -3   9         33.27         40.39         7.81 o                         
   0  -3   9        592.65        564.05        28.62 o                         
   1  -3   9       2164.03       2096.07       184.11 o                         
   2  -3   9          7.32          0.81         6.47 o                         
   3  -3   9        689.60        647.95        74.02 o                         
   4  -3   9         12.25          7.80        12.35 o                         
   5  -3   9        550.18        450.28        39.01 o                         
  -9  -2   9        109.98         93.32        11.09 o                         
  -8  -2   9        317.48        329.44        33.61 o                         
  -7  -2   9       1035.58       1074.61        46.95 o                         
  -6  -2   9          5.36         10.06         4.76 o                         
  -5  -2   9       1584.49       1727.82       145.36 o                         
  -4  -2   9        303.10        346.98        18.66 o                         
  -3  -2   9        394.82        384.99        20.43 o                         
  -2  -2   9        458.33        459.01        23.54 o                         
  -1  -2   9        710.34        641.91        30.76 o                         
   0  -2   9        962.52        877.62        72.02 o                         
   1  -2   9        250.39        251.88        26.56 o                         
   2  -2   9        113.46        123.21        17.77 o                         
   3  -2   9        427.42        439.43        23.55 o                         
   4  -2   9         85.30         86.10         9.17 o                         
   5  -2   9          3.08        -12.14        25.32 o                         
 -10  -1   9         48.57         44.14        15.53 o                         
  -9  -1   9          3.19          2.13        16.17 o                         
  -8  -1   9         70.94         75.53         9.08 o                         
  -7  -1   9         21.46         21.84         6.07 o                         
  -6  -1   9        124.51        133.02        14.85 o                         
  -5  -1   9       1172.47       1232.07        78.27 o                         
  -4  -1   9        336.34        359.73        18.76 o                         
  -3  -1   9        209.80        209.41        13.20 o                         
  -2  -1   9        593.77        617.53        44.22 o                         
  -1  -1   9        161.27        155.62        11.90 o                         
   0  -1   9        119.74        126.46        23.03 o                         
   1  -1   9        100.33        115.62        10.81 o                         
   2  -1   9        175.75        166.88        21.31 o                         
   3  -1   9       1138.45       1237.40        70.49 o                         
   4  -1   9         69.82         86.67         9.48 o                         
   5  -1   9         49.17         55.72        20.64 o                         
 -10   0   9        282.34        294.07        18.85 o                         
  -9   0   9         49.49         49.02         8.28 o                         
  -8   0   9        124.40        128.73        11.29 o                         
  -7   0   9        367.61        364.20        22.55 o                         
  -6   0   9          0.90         -1.19         5.04 o                         
  -5   0   9        299.51        298.02        16.57 o                         
  -4   0   9        154.78        172.80        11.80 o                         
  -3   0   9       1124.99       1180.11        50.14 o                         
  -2   0   9       1819.31       1818.36        74.87 o                         
  -1   0   9        261.77        286.60        27.64 o                         
   0   0   9        588.44        689.62        31.92 o                         
   1   0   9        913.44        971.15        42.90 o                         
   2   0   9          4.33         20.07         6.40 o                         
   3   0   9        603.76        663.05        31.78 o                         
   4   0   9          1.39         -1.70         7.76 o                         
   5   0   9        687.11        721.69        60.60 o                         
 -10   1   9        155.45        125.81        14.51 o                         
  -9   1   9          1.65          3.90         6.16 o                         
  -8   1   9        583.50        581.29        38.24 o                         
  -7   1   9       1227.92       1197.02        51.40 o                         
  -6   1   9         90.58        102.90        13.39 o                         
  -5   1   9       1303.12       1234.76        75.46 o                         
  -4   1   9         42.62         44.04         6.75 o                         
  -3   1   9       1432.90       1375.16        62.64 o                         
  -2   1   9        468.29        534.45        53.76 o                         
  -1   1   9       1445.81       1500.44        72.48 o                         
   0   1   9       1436.49       1700.53        96.83 o                         
   1   1   9         45.81         56.11         7.50 o                         
   2   1   9        423.39        467.33        24.14 o                         
   3   1   9         53.71         43.40        16.53 o                         
   4   1   9        133.34        118.08        24.56 o                         
   5   1   9        123.77        150.24        29.36 o                         
 -10   2   9        114.03        106.41        13.39 o                         
  -9   2   9         24.74         29.92         7.17 o                         
  -8   2   9        212.31        246.69        15.72 o                         
  -7   2   9        115.13        107.61        10.67 o                         
  -6   2   9        250.84        248.82        38.77 o                         
  -5   2   9       1049.76       1027.50        48.13 o                         
  -4   2   9         10.73          4.12         9.72 o                         
  -3   2   9        100.16        124.55        10.88 o                         
  -2   2   9        126.53        106.47        10.19 o                         
  -1   2   9        232.55        249.02        15.57 o                         
   0   2   9        174.08        221.12        23.84 o                         
   1   2   9          0.69         -5.75         6.83 o                         
   2   2   9         34.93         43.11         7.38 o                         
   3   2   9        335.97        317.16        35.80 o                         
  -9   3   9        123.31        102.68        10.77 o                         
  -8   3   9          8.98          3.97         5.79 o                         
  -7   3   9         59.66         63.41         8.28 o                         
  -6   3   9         21.47         12.55         5.33 o                         
  -5   3   9        339.89        304.66        37.06 o                         
  -4   3   9          0.28         -0.59         9.63 o                         
  -3   3   9        342.82        322.87        18.52 o                         
  -2   3   9        245.77        235.39        16.19 o                         
  -1   3   9          4.40         11.94         6.00 o                         
   0   3   9        479.09        508.29        26.20 o                         
   1   3   9        136.92        146.30        13.44 o                         
   2   3   9        574.29        560.91        28.93 o                         
   3   3   9        209.19        194.40        29.04 o                         
   4   3   9         39.00         34.74        20.84 o                         
  -9   4   9        149.95        120.92        18.72 o                         
  -8   4   9        287.04        292.81        17.71 o                         
  -7   4   9          9.83         15.63         9.52 o                         
  -6   4   9        158.60        153.70        17.32 o                         
  -5   4   9        107.52        108.77        10.28 o                         
  -4   4   9        130.44        124.74        30.50 o                         
  -3   4   9       1672.88       1530.93       102.57 o                         
  -2   4   9        151.61        138.50        34.24 o                         
  -1   4   9        160.69        171.36        14.18 o                         
   0   4   9        619.17        635.67        46.43 o                         
   1   4   9          2.30         -3.13         6.84 o                         
   2   4   9        631.89        632.98        32.57 o                         
   3   4   9          1.30         10.40        18.02 o                         
  -9   5   9        182.77        187.57        28.57 o                         
  -8   5   9        703.69        684.40        49.55 o                         
  -7   5   9         31.75         14.02        11.18 o                         
  -6   5   9        479.73        452.51        22.99 o                         
  -5   5   9        110.89        113.63        13.29 o                         
  -4   5   9        255.08        242.21        17.48 o                         
  -3   5   9        483.26        421.66        47.57 o                         
  -2   5   9         86.31         76.57        22.84 o                         
  -1   5   9       1172.80       1185.73        76.09 o                         
   0   5   9        205.07        184.10        15.98 o                         
   1   5   9          8.41         10.03        11.27 o                         
   2   5   9        117.93         94.85        14.51 o                         
   3   5   9         13.19         19.88        20.90 o                         
  -8   6   9         58.43         48.81        14.49 o                         
  -7   6   9        222.57        218.92        25.11 o                         
  -6   6   9        387.54        380.73        33.88 o                         
  -5   6   9        214.15        147.04        21.50 o                         
  -4   6   9         42.42         35.92        13.38 o                         
  -3   6   9         38.11         33.27        17.39 o                         
  -2   6   9          5.65         -5.71        13.72 o                         
  -1   6   9         88.09         91.23        31.42 o                         
   0   6   9         22.08         -2.57        10.31 o                         
   1   6   9         26.18         14.22        10.98 o                         
   2   6   9        193.43        150.35        27.63 o                         
  -6   7   9         21.09          4.50        10.34 o                         
  -4   7   9         24.46          6.95        11.36 o                         
  -3   7   9        505.64        322.33        31.26 o                         
  -2   7   9         25.72         25.44        12.69 o                         
  -1   7   9         41.32         11.54        12.73 o                         
   0   7   9          6.64          0.36        10.55 o                         
   1   7   9         96.51         79.82        15.40 o                         
  -5   8   9         45.78         38.88        16.18 o                         
  -4   8   9        288.46        244.03        31.75 o                         
  -3   8   9        223.65        149.14        23.82 o                         
  -1   8   9        377.81        285.12        33.10 o                         
   0   8   9          4.22         -0.35        15.59 o                         
  -3 -11  10        286.64        286.88        28.32 o                         
  -2 -11  10        309.38        331.63        32.96 o                         
  -1 -11  10         26.43         40.70        15.02 o                         
   0 -11  10        352.60        376.33        34.90 o                         
   1 -11  10        315.27        355.84        35.92 o                         
   2 -11  10         84.36         73.64        22.03 o                         
  -4 -10  10        109.14        126.90        17.67 o                         
  -3 -10  10        426.70        433.06        28.61 o                         
  -2 -10  10          2.42         21.56         9.01 o                         
  -1 -10  10        865.81        896.94        43.61 o                         
   0 -10  10         88.65         94.09        12.72 o                         
   1 -10  10         57.28         51.41        12.08 o                         
   2 -10  10         26.52         20.25        12.74 o                         
   3 -10  10         35.28         47.42        21.50 o                         
  -6  -9  10        112.75         76.13        18.51 o                         
  -5  -9  10        282.85        238.08        35.51 o                         
  -4  -9  10          2.18         14.08         8.28 o                         
  -3  -9  10         70.86         77.16        12.01 o                         
  -2  -9  10         52.62         49.89        20.17 o                         
  -1  -9  10         75.12        104.07        13.04 o                         
   0  -9  10        118.26        134.45        15.18 o                         
   1  -9  10         65.05         69.34        12.06 o                         
   2  -9  10        161.63        162.94        16.88 o                         
   3  -9  10        247.10        237.92        43.40 o                         
   4  -9  10          9.21          7.99        14.76 o                         
  -7  -8  10          0.01         -3.49        14.16 o                         
  -6  -8  10         43.44         42.20        10.45 o                         
  -5  -8  10        209.88        160.58        17.17 o                         
  -4  -8  10         50.66         55.31        10.69 o                         
  -3  -8  10       1054.66        998.11        46.73 o                         
  -2  -8  10        226.10        230.90        17.82 o                         
  -1  -8  10        114.76        145.64        15.35 o                         
   0  -8  10        445.31        458.18        26.47 o                         
   1  -8  10         93.22         86.56        17.89 o                         
   2  -8  10        562.87        584.93        83.37 o                         
   3  -8  10         33.63         43.56        10.73 o                         
   4  -8  10        366.44        400.48        27.11 o                         
  -7  -7  10          0.44         21.88        11.44 o                         
  -6  -7  10        213.66        197.77        24.11 o                         
  -5  -7  10         34.16         32.08         8.73 o                         
  -4  -7  10        297.31        287.34        19.87 o                         
  -3  -7  10       1134.33       1069.86        48.86 o                         
  -2  -7  10         33.59         32.94         8.60 o                         
  -1  -7  10       1714.12       1751.26        75.14 o                         
   0  -7  10        520.21        528.44        28.82 o                         
   1  -7  10        101.18        116.64        21.76 o                         
   2  -7  10        353.11        336.42        52.59 o                         
   3  -7  10         17.63         14.73         9.15 o                         
   4  -7  10        321.57        298.03        22.32 o                         
   5  -7  10        137.78        133.56        15.96 o                         
  -8  -6  10        206.83        179.73        20.82 o                         
  -7  -6  10        203.35        201.09        16.35 o                         
  -6  -6  10        885.24        835.65        39.83 o                         
  -5  -6  10         60.75         56.59        10.38 o                         
  -4  -6  10        473.84        454.86        25.21 o                         
  -3  -6  10         64.65         84.19        11.32 o                         
  -2  -6  10        326.71        327.53        21.27 o                         
  -1  -6  10        931.57        950.09        60.65 o                         
   0  -6  10          2.85         -3.48         7.03 o                         
   1  -6  10        380.40        338.96        27.40 o                         
   2  -6  10        143.92        145.91        30.93 o                         
   3  -6  10          4.47         11.48        17.67 o                         
   4  -6  10          6.76        -10.87        20.82 o                         
   5  -6  10         34.06         50.35        12.88 o                         
  -8  -5  10          5.80          8.91         6.76 o                         
  -7  -5  10        169.28        180.96        14.49 o                         
  -6  -5  10        120.03        113.71        11.87 o                         
  -5  -5  10        396.82        368.99        31.09 o                         
  -4  -5  10        141.82        134.01        13.45 o                         
  -3  -5  10       1159.41       1033.50        70.64 o                         
  -2  -5  10         54.90         67.33         9.94 o                         
  -1  -5  10        434.04        442.59        24.59 o                         
   0  -5  10        402.68        392.53        23.18 o                         
   1  -5  10        377.60        368.40        22.76 o                         
   2  -5  10       1216.44       1222.69        55.74 o                         
   3  -5  10         28.20         27.87        16.16 o                         
   4  -5  10        346.60        348.31        23.47 o                         
   5  -5  10        175.88        162.57        16.99 o                         
  -9  -4  10        109.34        125.54        16.63 o                         
  -8  -4  10        135.49        132.75        16.31 o                         
  -7  -4  10        209.29        219.56        15.62 o                         
  -6  -4  10         69.96         83.09         9.99 o                         
  -5  -4  10         25.48         27.43        10.13 o                         
  -4  -4  10         91.75         70.02        12.73 o                         
  -3  -4  10       1323.04       1312.97        90.36 o                         
  -2  -4  10         30.29         26.63         7.59 o                         
  -1  -4  10        897.92        869.66        40.92 o                         
   0  -4  10          3.59          7.04         6.56 o                         
   1  -4  10        567.30        546.61        30.14 o                         
   2  -4  10        155.87        163.20        15.43 o                         
   3  -4  10        289.46        290.35        20.17 o                         
   4  -4  10        664.11        623.29        48.56 o                         
   5  -4  10          1.04         -7.54        16.98 o                         
  -9  -3  10        504.78        522.36        28.78 o                         
  -8  -3  10        131.41        114.79        14.71 o                         
  -7  -3  10        373.19        396.01        40.79 o                         
  -6  -3  10        584.10        651.90        70.41 o                         
  -5  -3  10        923.80        999.83        45.42 o                         
  -4  -3  10        680.00        679.10        32.38 o                         
  -3  -3  10          2.87          2.22         5.69 o                         
  -2  -3  10        382.60        392.98        33.99 o                         
  -1  -3  10       1532.71       1399.91        67.07 o                         
   0  -3  10          0.10          2.87         6.18 o                         
   1  -3  10        437.97        364.16        27.81 o                         
   2  -3  10          3.79         -1.77         6.78 o                         
   3  -3  10        354.23        341.69        27.87 o                         
   4  -3  10        321.37        309.14        19.82 o                         
   5  -3  10          8.19          3.92        18.78 o                         
  -9  -2  10        539.66        523.76        27.03 o                         
  -8  -2  10         17.88         13.53         6.37 o                         
  -7  -2  10        578.48        575.13        28.32 o                         
  -6  -2  10        312.38        336.64        35.81 o                         
  -5  -2  10         92.78        103.44        18.89 o                         
  -4  -2  10        465.57        494.89        24.79 o                         
  -3  -2  10        425.15        411.52        21.86 o                         
  -2  -2  10        747.46        727.25        66.53 o                         
  -1  -2  10        303.49        312.19        18.92 o                         
   0  -2  10         53.83         44.56         8.11 o                         
   1  -2  10        516.48        502.51        33.96 o                         
   2  -2  10        311.62        318.40        19.50 o                         
   3  -2  10          7.27          8.83        10.35 o                         
   4  -2  10         91.01         87.37         9.47 o                         
   5  -2  10          6.01          6.70        21.95 o                         
  -9  -1  10         11.99         -8.15         8.15 o                         
  -8  -1  10         44.91         60.64         9.08 o                         
  -7  -1  10        732.24        713.10        33.40 o                         
  -6  -1  10         87.91         77.54        11.28 o                         
  -5  -1  10         35.60         41.49         7.38 o                         
  -4  -1  10        552.15        576.08        27.72 o                         
  -3  -1  10        526.52        534.46        26.27 o                         
  -2  -1  10        124.51        124.87        10.80 o                         
  -1  -1  10        495.31        467.23        24.10 o                         
   0  -1  10        209.70        219.60        21.95 o                         
   1  -1  10       1687.13       1804.01        75.97 o                         
   2  -1  10        178.70        181.58        13.79 o                         
   3  -1  10        246.13        241.13        15.75 o                         
  -9   0  10        269.01        279.94        18.23 o                         
  -8   0  10         46.88         54.59         8.32 o                         
  -7   0  10        378.20        357.07        32.30 o                         
  -6   0  10        253.39        231.80        15.05 o                         
  -5   0  10       1299.82       1336.75        58.22 o                         
  -4   0  10       1182.22       1277.48        54.61 o                         
  -3   0  10          1.90          3.24         4.75 o                         
  -2   0  10        556.11        596.83        65.87 o                         
  -1   0  10        420.63        452.64        23.30 o                         
   0   0  10         36.58         58.75        12.32 o                         
   1   0  10        422.70        509.79        44.56 o                         
   2   0  10        149.55        161.85        12.66 o                         
   3   0  10        388.63        428.26        40.01 o                         
   4   0  10         37.60         35.39        18.63 o                         
  -9   1  10        642.26        649.16        45.92 o                         
  -8   1  10        280.20        278.34        24.48 o                         
  -7   1  10        562.30        509.60        35.98 o                         
  -6   1  10         11.56          2.30         4.99 o                         
  -5   1  10        726.78        679.41        32.87 o                         
  -4   1  10        381.72        378.66        28.80 o                         
  -3   1  10        810.92        806.94        40.71 o                         
  -2   1  10       1125.61       1232.10       107.91 o                         
  -1   1  10         29.59         46.61         7.65 o                         
   0   1  10        135.74        157.10        12.50 o                         
   1   1  10        167.36        186.05        14.05 o                         
   2   1  10          8.99          7.97         6.22 o                         
   3   1  10        358.50        364.06        21.45 o                         
   4   1  10          5.20         -0.27        18.00 o                         
  -9   2  10         50.67         48.45        12.69 o                         
  -8   2  10         18.70          8.48         9.11 o                         
  -7   2  10        474.74        453.32        23.86 o                         
  -6   2  10          0.02          6.07         5.20 o                         
  -5   2  10         33.22         28.53         7.09 o                         
  -4   2  10         30.15         29.06         7.12 o                         
  -3   2  10        104.60        113.75        11.08 o                         
  -2   2  10        224.10        246.96        16.25 o                         
  -1   2  10          4.44         16.19         8.98 o                         
   0   2  10        174.72        200.17        21.89 o                         
   1   2  10        155.18        181.93        14.89 o                         
   2   2  10         31.71         19.06         7.60 o                         
   3   2  10         11.46         19.25        20.31 o                         
  -9   3  10         88.61         78.99        25.58 o                         
  -8   3  10          4.66         -5.83        13.34 o                         
  -7   3  10        228.75        212.12        15.11 o                         
  -6   3  10         34.35         23.64         6.08 o                         
  -5   3  10        309.20        303.89        18.13 o                         
  -4   3  10        366.93        346.48        19.97 o                         
  -3   3  10         12.54         12.88         8.86 o                         
  -2   3  10        431.21        478.10        27.11 o                         
  -1   3  10         17.52         43.00        16.98 o                         
   0   3  10        903.65       1014.38        62.38 o                         
   1   3  10        593.76        647.33        32.92 o                         
   2   3  10        174.70        158.15        15.02 o                         
   3   3  10        492.86        507.56        48.53 o                         
  -8   4  10        366.10        341.82        31.73 o                         
  -7   4  10        189.38        190.57        24.71 o                         
  -6   4  10        274.04        254.61        45.52 o                         
  -5   4  10       1545.79       1429.79       174.91 o                         
  -4   4  10        131.54        113.81        11.57 o                         
  -3   4  10        361.25        368.66        21.41 o                         
  -2   4  10        756.71        824.18        39.20 o                         
  -1   4  10         48.40         42.19         8.88 o                         
   0   4  10        440.93        528.38        43.17 o                         
   1   4  10         12.42         21.68        16.71 o                         
   2   4  10        446.97        452.90        43.48 o                         
   3   4  10        335.95        223.78        33.10 o                         
  -8   5  10        160.25        113.42        19.51 o                         
  -7   5  10         16.16          8.19        11.59 o                         
  -6   5  10        164.15        136.72        20.68 o                         
  -5   5  10        134.28        119.30        11.98 o                         
  -4   5  10        247.35        232.43        16.27 o                         
  -3   5  10        374.13        379.54        27.38 o                         
  -2   5  10        114.92        122.78        16.51 o                         
  -1   5  10         83.34         87.85        12.16 o                         
   0   5  10        137.34        152.74        26.75 o                         
   1   5  10         51.35         57.00        11.73 o                         
   2   5  10         39.21         75.03        23.60 o                         
  -7   6  10        214.50        180.87        28.22 o                         
  -6   6  10         23.99         38.56        14.08 o                         
  -4   6  10         52.98         31.36        13.22 o                         
  -3   6  10        126.64         88.05        17.39 o                         
  -2   6  10         17.19         12.38         9.13 o                         
  -1   6  10          6.58         10.13         9.99 o                         
   0   6  10        176.73        190.91        18.26 o                         
   1   6  10        301.00        289.41        34.35 o                         
  -5   7  10        269.25        192.52        25.85 o                         
  -4   7  10          5.70        -11.38        11.69 o                         
  -3   7  10        131.40         61.50        17.51 o                         
  -2   7  10         39.19         57.15        19.84 o                         
  -1   7  10        255.41        233.96        29.42 o                         
   0   7  10        225.21        221.64        27.58 o                         
  -2   8  10         20.72         37.80        18.84 o                         
  -1 -11  11         54.86         47.10        17.55 o                         
   0 -11  11          9.04         -9.13        15.28 o                         
  -3 -10  11        443.07        480.73        40.38 o                         
  -2 -10  11        174.35        161.08        17.63 o                         
  -1 -10  11         21.32         20.52        11.51 o                         
   0 -10  11         12.41         23.50        11.45 o                         
   2 -10  11         18.75         39.99        20.21 o                         
  -5  -9  11         68.55         55.03        16.88 o                         
  -4  -9  11         35.07         21.64        10.97 o                         
  -3  -9  11         32.40         26.36        22.75 o                         
  -2  -9  11        146.07        133.88        15.93 o                         
  -1  -9  11         17.90         18.38        11.18 o                         
   0  -9  11        480.69        517.20        34.38 o                         
   1  -9  11        251.68        265.83        22.09 o                         
   2  -9  11          2.37          6.53        14.64 o                         
   3  -9  11        252.28        224.58        56.97 o                         
  -6  -8  11         23.12         32.75        14.36 o                         
  -5  -8  11       1010.60        927.73        49.79 o                         
  -4  -8  11        213.56        195.11        24.24 o                         
  -3  -8  11        354.76        338.24        22.39 o                         
  -2  -8  11        343.71        319.99        39.82 o                         
  -1  -8  11        109.81        109.36        13.42 o                         
   0  -8  11        582.38        576.84        32.04 o                         
   1  -8  11         51.20         34.35        10.64 o                         
   2  -8  11        846.26        806.16        78.75 o                         
   3  -8  11        519.28        421.33        43.15 o                         
   4  -8  11         14.43         38.19        15.79 o                         
  -7  -7  11          6.94         -9.01        11.30 o                         
  -6  -7  11        371.50        321.33        21.95 o                         
  -5  -7  11        410.34        383.91        24.78 o                         
  -4  -7  11         87.50         70.04        16.96 o                         
  -3  -7  11        982.51        982.13        46.52 o                         
  -2  -7  11        307.74        301.06        20.94 o                         
  -1  -7  11        168.21        176.77        26.61 o                         
   0  -7  11         48.79         48.98        10.97 o                         
   1  -7  11          2.52          5.62        13.46 o                         
   2  -7  11         36.41         49.97        10.97 o                         
   3  -7  11        237.90        243.34        25.70 o                         
   4  -7  11         15.33         11.09        11.41 o                         
  -7  -6  11        110.99        106.22        12.71 o                         
  -6  -6  11        165.79        121.11        18.21 o                         
  -5  -6  11        183.14        163.37        28.54 o                         
  -4  -6  11        150.68        141.40        16.99 o                         
  -3  -6  11        479.79        488.02        27.85 o                         
  -2  -6  11         98.46         95.42        12.56 o                         
  -1  -6  11        189.06        206.92        18.20 o                         
   0  -6  11        666.19        630.89        47.64 o                         
   1  -6  11          0.15          7.97         8.45 o                         
   2  -6  11         53.60         58.01        11.29 o                         
   3  -6  11         78.10         91.73        14.48 o                         
   4  -6  11         29.91         17.40        11.43 o                         
  -8  -5  11         32.55         59.32        18.04 o                         
  -7  -5  11        250.55        258.41        18.03 o                         
  -6  -5  11          6.84          3.39         6.41 o                         
  -5  -5  11        908.59        877.86        41.46 o                         
  -4  -5  11         95.67         86.72        11.29 o                         
  -3  -5  11        616.66        579.96        30.50 o                         
  -2  -5  11        123.75        117.82        13.06 o                         
  -1  -5  11        188.22        189.29        16.54 o                         
   0  -5  11        938.21        845.75        54.23 o                         
   1  -5  11         83.65         81.47        12.16 o                         
   2  -5  11        373.39        353.46        41.25 o                         
   3  -5  11        146.09        147.82        17.78 o                         
   4  -5  11         14.96         21.54        11.16 o                         
  -8  -4  11        142.58        157.30        14.82 o                         
  -7  -4  11         50.86         67.31         9.44 o                         
  -6  -4  11        280.90        296.46        18.79 o                         
  -5  -4  11        546.37        607.08        37.53 o                         
  -4  -4  11         28.30         34.49         8.00 o                         
  -3  -4  11        930.11        866.02        40.93 o                         
  -2  -4  11          1.25          1.49         6.38 o                         
  -1  -4  11       1317.16       1220.68        55.12 o                         
   0  -4  11        111.35         92.39        12.18 o                         
   1  -4  11        633.37        584.01        69.80 o                         
   2  -4  11        947.13        915.51       150.44 o                         
   3  -4  11          1.86         23.14         9.50 o                         
   4  -4  11        123.93        125.68        14.10 o                         
  -9  -3  11        311.86        315.71        28.61 o                         
  -8  -3  11        162.38        160.55        14.21 o                         
  -7  -3  11        653.46        672.79        32.79 o                         
  -6  -3  11        472.57        497.06        49.21 o                         
  -5  -3  11         22.65         19.16         6.70 o                         
  -4  -3  11        708.86        747.65        35.58 o                         
  -3  -3  11        424.85        455.19        29.67 o                         
  -2  -3  11          0.37         -1.29        12.97 o                         
  -1  -3  11         81.64         70.83        10.28 o                         
   0  -3  11          6.11         19.75        17.03 o                         
   1  -3  11        135.34        132.17        13.64 o                         
   2  -3  11        354.45        362.86        22.19 o                         
   3  -3  11          0.29         16.89         8.38 o                         
   4  -3  11        421.48        404.59        42.91 o                         
  -9  -2  11        111.83        109.57        16.01 o                         
  -8  -2  11        158.73        145.24        15.31 o                         
  -7  -2  11          1.27          5.81         6.05 o                         
  -6  -2  11         46.38         44.06         7.87 o                         
  -5  -2  11          1.02         10.34         5.49 o                         
  -4  -2  11        180.76        188.91        14.77 o                         
  -3  -2  11        800.45        776.23        53.37 o                         
  -2  -2  11         17.09         34.77         7.78 o                         
  -1  -2  11        771.67        710.20        35.57 o                         
   0  -2  11        556.12        549.06        28.42 o                         
   1  -2  11          7.93         11.78         7.11 o                         
   2  -2  11        228.78        241.86        20.50 o                         
   3  -2  11         37.10         39.46         8.57 o                         
   4  -2  11        551.40        554.00        51.72 o                         
  -9  -1  11        489.38        477.02        52.48 o                         
  -8  -1  11        249.57        225.73        16.50 o                         
  -7  -1  11         83.31         81.14        11.12 o                         
  -6  -1  11        993.88       1023.69        45.67 o                         
  -5  -1  11        194.66        209.89        28.94 o                         
  -4  -1  11        151.42        181.66        13.78 o                         
  -3  -1  11        579.42        528.55        28.85 o                         
  -2  -1  11        149.47        158.62        13.15 o                         
  -1  -1  11       1740.72       1852.80       105.52 o                         
   0  -1  11        159.12        162.42        13.20 o                         
   1  -1  11        414.78        452.24        24.26 o                         
   2  -1  11        587.05        608.51        30.46 o                         
   3  -1  11         27.78         16.37         8.07 o                         
  -9   0  11        281.56        266.94        21.78 o                         
  -8   0  11          7.65          0.41         6.59 o                         
  -7   0  11        674.97        662.19        32.28 o                         
  -6   0  11        506.89        502.71        25.77 o                         
  -5   0  11         40.51         37.94        11.21 o                         
  -4   0  11        607.65        701.36        33.18 o                         
  -3   0  11         71.31         82.00         9.37 o                         
  -2   0  11        176.89        189.92        14.67 o                         
  -1   0  11        238.61        256.76        20.35 o                         
   0   0  11        304.17        340.45        19.99 o                         
   1   0  11        434.36        490.04        25.93 o                         
   2   0  11         46.99         66.78         9.37 o                         
   3   0  11        106.17         85.86        10.93 o                         
  -9   1  11        259.61        260.03        18.62 o                         
  -8   1  11         20.00          9.63         7.34 o                         
  -7   1  11        376.15        356.45        28.75 o                         
  -6   1  11         89.65         89.85        11.20 o                         
  -5   1  11        249.49        253.79        18.52 o                         
  -4   1  11        340.45        379.37        49.60 o                         
  -3   1  11         42.63         64.36        13.13 o                         
  -2   1  11          3.88         11.46         7.38 o                         
  -1   1  11        116.60        143.99        14.12 o                         
   0   1  11          0.43         -5.51         8.03 o                         
   1   1  11         94.44        109.38        11.75 o                         
   2   1  11         53.95         57.96         9.64 o                         
   3   1  11          9.97         -9.44        18.21 o                         
  -9   2  11        103.66         88.33        28.80 o                         
  -8   2  11         42.51         48.08        21.62 o                         
  -7   2  11          7.20          7.04         6.60 o                         
  -6   2  11        171.06        161.80        13.71 o                         
  -5   2  11         33.21         37.23         7.92 o                         
  -4   2  11        559.96        553.54        42.10 o                         
  -3   2  11         68.09         80.57        10.32 o                         
  -2   2  11        330.52        356.69        30.86 o                         
  -1   2  11        551.22        670.35        33.28 o                         
   0   2  11         32.27         38.37        16.73 o                         
   1   2  11        329.40        340.45        45.21 o                         
   2   2  11          7.06         -7.63         8.13 o                         
   3   2  11        140.68        120.60        37.00 o                         
  -8   3  11         20.13         14.16        11.65 o                         
  -7   3  11        453.85        428.44        27.04 o                         
  -6   3  11        143.83        130.36        12.68 o                         
  -5   3  11        125.73        114.33        23.88 o                         
  -4   3  11        386.17        429.68        24.03 o                         
  -3   3  11        130.66        151.61        14.04 o                         
  -2   3  11       1436.63       1675.78        71.80 o                         
  -1   3  11        161.94        184.19        15.52 o                         
   0   3  11        304.41        346.47        23.68 o                         
   1   3  11        364.51        413.46        24.81 o                         
   2   3  11         11.32         19.55        18.45 o                         
  -7   4  11        611.97        484.12        38.78 o                         
  -6   4  11         51.63         42.83         9.72 o                         
  -5   4  11        113.21        103.25        11.63 o                         
  -4   4  11        285.17        312.73        29.58 o                         
  -3   4  11         12.83         18.69         7.53 o                         
  -2   4  11        129.40        180.62        29.21 o                         
  -1   4  11         13.73          6.97        10.72 o                         
   0   4  11        444.24        471.54        27.45 o                         
   1   4  11        207.92        243.21        19.90 o                         
   2   4  11          0.32          2.90        20.47 o                         
  -6   5  11         63.10         27.91        13.10 o                         
  -5   5  11        234.39        189.21        26.01 o                         
  -4   5  11        198.45        203.90        17.36 o                         
  -3   5  11         29.71         29.07        11.08 o                         
  -2   5  11         82.07         78.69        15.51 o                         
  -1   5  11        175.33        219.95        18.77 o                         
   0   5  11          2.63          2.65         9.99 o                         
   1   5  11        181.71        146.87        28.01 o                         
  -5   6  11         63.14         32.02        13.94 o                         
  -4   6  11         45.22         32.86        14.04 o                         
  -3   6  11         12.57         19.13        13.08 o                         
  -1   6  11         49.83         68.35        18.14 o                         
   0   6  11         52.12         60.68        32.16 o                         
  -2   7  11        125.86        163.01        26.24 o                         
  -1 -10  12        177.60        201.12        29.30 o                         
   0 -10  12         55.98         61.38        20.27 o                         
  -3  -9  12         28.21         32.63        19.33 o                         
  -2  -9  12        791.32        740.23        56.76 o                         
  -1  -9  12        251.16        261.36        21.81 o                         
   0  -9  12         58.32         43.94        12.92 o                         
   1  -9  12        459.29        395.81        43.32 o                         
   2  -9  12          3.00         -3.90        24.38 o                         
  -4  -8  12        135.01        107.69        16.61 o                         
  -3  -8  12         92.19         85.58        13.16 o                         
  -2  -8  12        354.04        320.41        24.20 o                         
  -1  -8  12         15.31          8.68        10.08 o                         
   0  -8  12        602.35        548.11        38.77 o                         
   1  -8  12        439.07        430.64        98.55 o                         
   2  -8  12          0.06          2.68        11.13 o                         
  -6  -7  12         45.99         33.65        14.79 o                         
  -5  -7  12        439.88        398.28        32.17 o                         
  -4  -7  12        128.92         72.09        21.97 o                         
  -3  -7  12        101.45         96.15        25.23 o                         
  -2  -7  12          9.89         14.53         9.18 o                         
  -1  -7  12          3.06         -1.84         8.83 o                         
   0  -7  12         24.57         17.17        10.53 o                         
   1  -7  12        123.73        134.53        32.34 o                         
   2  -7  12          6.65          5.76        17.35 o                         
   3  -7  12         90.15        110.71        19.43 o                         
  -7  -6  12        257.52        194.75        22.62 o                         
  -6  -6  12          6.62         12.90         9.73 o                         
  -5  -6  12        275.09        236.86        25.13 o                         
  -4  -6  12        390.55        347.32        22.89 o                         
  -3  -6  12         74.88         87.14        12.54 o                         
  -2  -6  12        839.33        732.11        37.64 o                         
  -1  -6  12         52.98         49.53        10.17 o                         
   0  -6  12         81.62         79.89        12.45 o                         
   1  -6  12        482.27        386.78        25.27 o                         
   2  -6  12         52.27         48.63        11.29 o                         
   3  -6  12        774.12        688.52        72.45 o                         
  -7  -5  12        635.71        616.69        52.06 o                         
  -6  -5  12          2.05          8.26         9.56 o                         
  -5  -5  12        683.07        689.20        34.71 o                         
  -4  -5  12          8.39          2.97         7.79 o                         
  -3  -5  12        397.60        359.41        23.13 o                         
  -2  -5  12        943.58        851.21        41.77 o                         
  -1  -5  12         49.22         43.07        11.31 o                         
   0  -5  12        462.38        448.62        26.89 o                         
   1  -5  12          3.88         10.13         9.76 o                         
   2  -5  12         69.15         58.79        15.02 o                         
   3  -5  12         75.25         51.41        12.85 o                         
  -8  -4  12        173.21        216.10        22.56 o                         
  -7  -4  12         63.74         79.01        12.98 o                         
  -6  -4  12         14.44          8.70         6.93 o                         
  -5  -4  12        376.02        379.81        37.45 o                         
  -4  -4  12         66.41         66.58        10.32 o                         
  -3  -4  12        511.49        510.42        28.01 o                         
  -2  -4  12          9.35          4.29         9.06 o                         
  -1  -4  12        210.97        206.33        18.05 o                         
   0  -4  12        925.03        865.75        87.13 o                         
   1  -4  12         14.29          4.81        16.44 o                         
   2  -4  12         92.10         65.08        14.79 o                         
   3  -4  12         27.23         28.41        10.77 o                         
  -8  -3  12        289.92        279.22        45.25 o                         
  -7  -3  12          2.06         -0.84         8.19 o                         
  -6  -3  12        294.73        306.32        19.29 o                         
  -5  -3  12        416.29        414.03        23.23 o                         
  -4  -3  12        129.31        116.79        14.26 o                         
  -3  -3  12        192.81        194.12        15.59 o                         
  -2  -3  12         70.49         55.64         9.50 o                         
  -1  -3  12         45.07         33.29         8.87 o                         
   0  -3  12        432.81        488.39        26.95 o                         
   1  -3  12         52.32         65.66        11.07 o                         
   2  -3  12        566.01        594.03        40.03 o                         
   3  -3  12        408.38        363.49        29.71 o                         
  -8  -2  12         34.09         30.46         8.40 o                         
  -7  -2  12         36.31         38.54         8.34 o                         
  -6  -2  12        269.35        274.66        18.25 o                         
  -5  -2  12        523.19        524.89        29.11 o                         
  -4  -2  12         38.71         53.29         8.67 o                         
  -3  -2  12        734.21        722.03        43.20 o                         
  -2  -2  12        704.82        704.36        41.05 o                         
  -1  -2  12         23.81         20.36         7.76 o                         
   0  -2  12        447.69        466.00        25.70 o                         
   1  -2  12         19.03         28.65        17.80 o                         
   2  -2  12        790.77        905.57        55.13 o                         
   3  -2  12        218.62        218.43        16.80 o                         
  -8  -1  12        447.84        442.54        25.41 o                         
  -7  -1  12         92.99        105.73        11.98 o                         
  -6  -1  12         57.96         64.34         9.36 o                         
  -5  -1  12        561.76        617.74        51.26 o                         
  -4  -1  12        240.79        248.36        16.53 o                         
  -3  -1  12        998.55       1077.11        48.33 o                         
  -2  -1  12          3.11         -2.50         6.31 o                         
  -1  -1  12        296.19        320.66        19.73 o                         
   0  -1  12        188.33        194.18        14.83 o                         
   1  -1  12          2.30          5.34         6.76 o                         
   2  -1  12         27.17         29.76        14.29 o                         
  -8   0  12        310.35        293.52        19.91 o                         
  -7   0  12        185.70        182.97        15.08 o                         
  -6   0  12        217.57        240.52        16.84 o                         
  -5   0  12          3.05          7.11         5.99 o                         
  -4   0  12         27.59         35.51         7.68 o                         
  -3   0  12        189.59        192.61        15.30 o                         
  -2   0  12         76.02        102.35        11.09 o                         
  -1   0  12        290.97        311.34        19.57 o                         
   0   0  12        173.95        194.52        19.31 o                         
   1   0  12         13.75         20.26         7.83 o                         
   2   0  12        141.61        131.73        13.55 o                         
  -8   1  12         74.59         50.16         9.54 o                         
  -7   1  12          5.05         -7.25        11.22 o                         
  -6   1  12        421.26        428.76        24.26 o                         
  -5   1  12         73.53         92.85        11.01 o                         
  -4   1  12         11.21          3.39         6.34 o                         
  -3   1  12        155.55        208.49        35.59 o                         
  -2   1  12          1.25          5.69         6.39 o                         
  -1   1  12        187.36        201.17        15.58 o                         
   0   1  12        101.73        104.34        16.85 o                         
   1   1  12         15.44         15.83         8.38 o                         
   2   1  12        686.84        758.74        37.94 o                         
  -8   2  12         36.83         36.29        11.04 o                         
  -7   2  12         45.08         43.15         8.87 o                         
  -6   2  12        327.45        341.46        21.87 o                         
  -5   2  12         44.28         32.12         8.01 o                         
  -4   2  12        354.97        378.97        25.96 o                         
  -3   2  12        476.61        539.41        58.80 o                         
  -2   2  12          2.91         -0.55         7.13 o                         
  -1   2  12        247.32        296.72        19.89 o                         
   0   2  12         31.91         44.13        20.48 o                         
   1   2  12         95.48         99.10        15.00 o                         
  -7   3  12        144.71        124.39        27.68 o                         
  -6   3  12        415.34        424.04        24.44 o                         
  -5   3  12         87.14         99.52        12.57 o                         
  -4   3  12       1249.88       1337.81       154.77 o                         
  -3   3  12        140.48        154.12        14.49 o                         
  -2   3  12        275.19        353.41        22.44 o                         
  -1   3  12        545.89        587.72        31.42 o                         
   0   3  12          3.57         -4.81         8.63 o                         
   1   3  12         96.85        106.18        13.84 o                         
  -6   4  12         61.53         48.59        14.16 o                         
  -5   4  12         37.74         15.59        10.65 o                         
  -4   4  12         32.58          9.42        17.10 o                         
  -3   4  12          5.84          8.68        14.96 o                         
  -2   4  12        195.01        260.28        53.32 o                         
  -1   4  12        108.11        119.53        14.16 o                         
   0   4  12         46.50         29.66        15.63 o                         
  -5   5  12         54.28         25.70        19.70 o                         
  -4   5  12        103.09        124.13        19.55 o                         
  -3   5  12        343.69        365.20        33.22 o                         
  -2   5  12         29.05         38.90        16.82 o                         
  -1   5  12        203.49        199.44        21.09 o                         
  -3  -8  13          8.34         15.30        18.43 o                         
  -2  -8  13        146.04        150.45        20.08 o                         
  -1  -8  13        348.78        337.00        29.02 o                         
   0  -8  13         11.13         33.43        18.80 o                         
  -4  -7  13         63.31         46.69        12.18 o                         
  -3  -7  13         19.12         15.08         9.74 o                         
  -2  -7  13         60.07         39.79        12.10 o                         
  -1  -7  13        233.80        177.26        18.35 o                         
   0  -7  13          0.61         20.10        13.04 o                         
   1  -7  13        415.29        396.30        47.42 o                         
   2  -7  13         94.58         64.61        18.70 o                         
  -6  -6  13        254.82        191.74        26.67 o                         
  -5  -6  13         65.04         58.94        11.57 o                         
  -4  -6  13        553.61        516.03        29.45 o                         
  -2  -6  13        172.40        112.84        17.50 o                         
  -1  -6  13        203.26        137.86        22.78 o                         
   0  -6  13        121.92        126.85        26.24 o                         
   1  -6  13        438.55        421.96        68.59 o                         
   2  -6  13         67.45         42.56        16.24 o                         
  -6  -5  13          1.46          3.36         8.35 o                         
  -5  -5  13        391.72        392.91        24.48 o                         
  -4  -5  13        547.64        529.00        32.27 o                         
  -3  -5  13         69.45         75.73        12.19 o                         
  -2  -5  13        275.53        244.63        19.88 o                         
  -1  -5  13          9.92          2.20        17.15 o                         
   0  -5  13        123.33         89.01        16.14 o                         
   1  -5  13         82.35         85.46        21.85 o                         
   2  -5  13        159.97        183.02        22.70 o                         
  -7  -4  13        169.81        192.74        21.66 o                         
  -6  -4  13         68.68         79.92        11.31 o                         
  -5  -4  13        211.36        196.02        18.12 o                         
  -4  -4  13         27.28         29.76         8.75 o                         
  -3  -4  13        231.76        251.21        22.34 o                         
  -2  -4  13        810.08        802.75        39.80 o                         
  -1  -4  13          9.86          2.51         8.23 o                         
   0  -4  13         35.90         26.74        10.05 o                         
   1  -4  13         87.07         85.36        12.78 o                         
   2  -4  13          1.59         -1.21        12.20 o                         
  -7  -3  13        320.93        282.48        19.78 o                         
  -6  -3  13        148.29        157.02        29.88 o                         
  -5  -3  13         77.80         70.08        10.27 o                         
  -4  -3  13        136.37        139.82        13.40 o                         
  -3  -3  13         32.72         41.92         9.10 o                         
  -2  -3  13        703.77        741.03        36.90 o                         
  -1  -3  13        129.58        132.60        26.16 o                         
   0  -3  13        873.15        941.73        44.87 o                         
   1  -3  13        511.62        518.63        28.75 o                         
   2  -3  13          1.73         -8.97        10.36 o                         
  -7  -2  13        499.72        469.74        26.71 o                         
  -6  -2  13         21.73         12.44         9.28 o                         
  -5  -2  13       1105.04       1212.34        54.39 o                         
  -4  -2  13        316.08        328.14        20.49 o                         
  -3  -2  13        147.34        164.63        14.61 o                         
  -2  -2  13        240.17        225.34        29.94 o                         
  -1  -2  13         20.14         38.36        13.01 o                         
   0  -2  13        545.10        559.02        29.72 o                         
   1  -2  13        240.86        249.19        18.65 o                         
   2  -2  13        163.07        183.51        19.37 o                         
  -8  -1  13         44.50         47.12        16.51 o                         
  -7  -1  13         86.09         82.33        11.81 o                         
  -6  -1  13        163.75        186.33        16.82 o                         
  -5  -1  13        225.18        226.14        17.20 o                         
  -4  -1  13          5.39          9.44        15.25 o                         
  -3  -1  13        212.46        221.17        16.61 o                         
  -2  -1  13        101.93         96.92        22.25 o                         
  -1  -1  13         21.50         29.25         7.90 o                         
   0  -1  13         30.18         29.77         8.46 o                         
   1  -1  13         14.81          3.73         8.16 o                         
   2  -1  13         59.22         54.60        12.10 o                         
  -8   0  13         50.94         60.93        16.73 o                         
  -7   0  13         29.09         34.35         9.30 o                         
  -6   0  13         35.62         37.34         8.91 o                         
  -5   0  13        119.53        131.95        17.63 o                         
  -4   0  13         47.27         46.31        11.83 o                         
  -3   0  13         85.03         70.43        10.02 o                         
  -2   0  13        257.36        314.53        20.29 o                         
  -1   0  13         17.48         15.15         7.50 o                         
   0   0  13        261.52        278.44        22.99 o                         
   1   0  13         24.69         25.24         9.15 o                         
  -8   1  13        247.63        254.41        29.30 o                         
  -7   1  13         95.28        110.76        15.89 o                         
  -6   1  13          8.75         11.18         7.83 o                         
  -5   1  13        365.07        407.56        28.38 o                         
  -4   1  13          3.44          5.73         7.06 o                         
  -3   1  13        371.45        403.19        23.75 o                         
  -2   1  13        149.02        170.35        16.14 o                         
  -1   1  13         38.00         40.52         9.07 o                         
   0   1  13        898.35       1057.20        49.91 o                         
   1   1  13        262.63        289.62        21.41 o                         
  -7   2  13         10.26         -0.57        13.20 o                         
  -6   2  13        693.64        710.69        37.44 o                         
  -5   2  13        159.47        170.88        16.63 o                         
  -4   2  13         53.34         35.41        16.20 o                         
  -3   2  13        194.83        205.84        17.02 o                         
  -2   2  13        121.29        156.69        15.09 o                         
  -1   2  13        219.74        284.01        20.54 o                         
   0   2  13         23.30          9.71         9.54 o                         
   1   2  13          4.36         16.57        12.28 o                         
  -6   3  13        413.69        441.86        38.58 o                         
  -5   3  13        108.89        102.87        12.89 o                         
  -4   3  13         71.36         69.43        20.43 o                         
  -3   3  13        262.91        339.75        22.39 o                         
  -2   3  13         57.15         41.22        12.82 o                         
   0   3  13          3.63         -2.17        10.81 o                         
  -4   4  13        116.55        132.04        23.46 o                         
  -3   4  13        259.08        299.21        22.13 o                         
  -2   4  13         19.66         24.27        10.83 o                         
  -3  -6  14         31.61         17.36        15.58 o                         
  -2  -6  14        181.15        152.00        18.53 o                         
  -1  -6  14        433.69        373.43        32.69 o                         
   0  -6  14          2.44         -3.00        15.55 o                         
  -4  -5  14        116.17         88.31        14.57 o                         
  -3  -5  14          2.32         -5.04         8.82 o                         
  -2  -5  14         45.85         31.46        10.97 o                         
  -1  -5  14          6.20         18.22        10.22 o                         
   0  -5  14         22.87         14.75        14.41 o                         
   1  -5  14        136.29        107.27        18.55 o                         
  -5  -4  14         47.53         46.31         9.89 o                         
  -4  -4  14        774.04        743.86        37.64 o                         
  -3  -4  14        248.01        221.00        18.31 o                         
  -2  -4  14        144.07        119.06        13.77 o                         
  -1  -4  14        361.58        357.93        23.78 o                         
   0  -4  14          0.02         -9.38         9.38 o                         
   1  -4  14        139.89        121.96        17.63 o                         
  -6  -3  14        117.24        126.05        29.40 o                         
  -5  -3  14          2.36          4.22        10.25 o                         
  -4  -3  14        540.18        564.85        30.34 o                         
  -3  -3  14         15.01         16.56         9.11 o                         
  -2  -3  14        612.98        627.54        52.84 o                         
  -1  -3  14        527.27        525.48        47.81 o                         
   0  -3  14         30.05         25.32        19.47 o                         
   1  -3  14        276.39        332.77        29.08 o                         
  -6  -2  14         79.24         76.71        13.75 o                         
  -5  -2  14         35.42         43.10         9.21 o                         
  -4  -2  14        179.00        174.23        18.57 o                         
  -3  -2  14          1.83         -0.74        10.71 o                         
  -2  -2  14        326.86        324.39        39.39 o                         
  -1  -2  14         47.83         53.99        18.55 o                         
   0  -2  14         58.47         78.77        14.54 o                         
  -6  -1  14          1.08          1.55        15.82 o                         
  -5  -1  14         90.77         90.95        20.13 o                         
  -4  -1  14         21.96         30.53         8.75 o                         
  -3  -1  14          4.73          0.87         7.80 o                         
  -2  -1  14         47.41         33.49        20.33 o                         
  -1  -1  14          2.23          2.37        10.26 o                         
   0  -1  14         57.42         48.98        13.69 o                         
  -7   0  14        101.26         72.60        20.19 o                         
  -6   0  14          5.00         -9.34        15.12 o                         
  -5   0  14        206.76        195.46        18.26 o                         
  -4   0  14        487.16        491.03        45.81 o                         
  -3   0  14          0.59         -2.39         7.18 o                         
  -2   0  14        549.46        613.77        34.22 o                         
  -1   0  14         29.41         19.57        11.22 o                         
  -6   1  14         35.19         23.29        19.98 o                         
  -5   1  14        107.64         93.58        22.58 o                         
  -4   1  14         20.14         16.04        11.57 o                         
  -3   1  14         19.13         14.27         9.17 o                         
  -2   1  14        475.53        559.09        31.13 o                         
  -1   1  14        255.70        292.31        21.23 o                         
   0   1  14        222.34        292.95        26.40 o                         
  -5   2  14        254.21        235.49        31.00 o                         
  -4   2  14         43.77         13.26        18.78 o                         
  -3   2  14        179.99        238.39        24.07 o                         
  -2   2  14         18.97         26.61        10.33 o                         
  -1   2  14          0.05          1.89        11.88 o                         
  -4   3  14         64.70         85.59        22.58 o                         
  -3   3  14          2.58         40.31        20.74 o                         
  -4   0  15        619.16        625.56        61.44 o                         
                                                                                
